# Supplementary material for: Two-Dimensionality of Yeast Colony Expansion Accompanied by Pattern Formation
Source: PLoS Comput Biol. 2014 Dec 11;10(12):e1003979. doi: 10.1371/journal.pcbi.1003979 (PMC4263361; doi:10.1371/journal.pcbi.1003979)
Supplement: S1 Dataset — This compressed file contains tab-delimited text data files and other documents in 5 subfolders: (i) Colony_Area&Irregularity contains colony area and irregularity values for various glucose and agar combinations (indicated by the file names, for example A15G05TBR1 means FLO11 colony in 1.5% agar and 0.5% glucose); (ii) PDEmodel_python contains the files for numerically solving the PDE model of colony expansion; (iii) WrinkleDistance_Detected contains tab-delimited data of colony surface patterns detected using FFT; (iv) WrinkleDistance_Measured contains tab-delimited data of inter-wrinkle distances (human measurement); (v) FFT contains an example for image segmentation followed by Fast Fourier Transformation to extract significant frequencies/wavelengths. (ZIP) [file pcbi.1003979.s021.zip]

Archive with 64 entries (53 files):
- SuppData/Colony_Area&Irregularity/
- SuppData/Colony_Area&Irregularity/A15G05TBR1.txt
- SuppData/Colony_Area&Irregularity/A15G05TBR5.txt
- SuppData/Colony_Area&Irregularity/A15G10TBR1.txt
- SuppData/Colony_Area&Irregularity/A15G10TBR5.txt
- SuppData/Colony_Area&Irregularity/A15G20TBR1.txt
- SuppData/Colony_Area&Irregularity/A15G20TBR5.txt
- SuppData/Colony_Area&Irregularity/A30G05TBR1.txt
- SuppData/Colony_Area&Irregularity/A30G05TBR5.txt
- SuppData/Colony_Area&Irregularity/A30G10TBR1.txt
- SuppData/Colony_Area&Irregularity/A30G10TBR5.txt
- SuppData/Colony_Area&Irregularity/A30G20TBR1.txt
- SuppData/Colony_Area&Irregularity/A30G20TBR5.txt
- SuppData/Colony_Area&Irregularity/A60G05TBR1.txt
- SuppData/Colony_Area&Irregularity/A60G05TBR5.txt
- SuppData/Colony_Area&Irregularity/A60G10TBR1.txt
- SuppData/Colony_Area&Irregularity/A60G10TBR5.txt
- SuppData/Colony_Area&Irregularity/A60G20TBR1.txt
- SuppData/Colony_Area&Irregularity/A60G20TBR5.txt
- SuppData/FFT/
- SuppData/FFT/FFT example/
- SuppData/FFT/FFT example/analyzeimages_radial_image.m
- SuppData/FFT/FFT example/findfrequencies.m
- SuppData/FFT/FFT example/getmasks.m
- SuppData/FFT/FFT example/idealfrequenciesnocorrection.mat
- SuppData/FFT/FFT example/imgpolarcoord.m
- SuppData/FFT/FFT example/main.m
- SuppData/FFT/FFT example/matfiles/
- SuppData/FFT/FFT example/matfiles/G05A09TBR1_R1_20130223_09hour_23_min.mat
- SuppData/FFT/FFT example/matfiles/G05A09TBR5_R1_20130223_09hour_20_min.mat
- SuppData/FFT/FFT example/Radial/
- SuppData/FFT/FFT example/significant frequencies no corrections/
- SuppData/FFT/FFT example/summarizeFFTbypeakNonCorrected.m
- SuppData/FFT/Leica Flower plate-130219 tif/
- SuppData/FFT/Leica Flower plate-130219 tif/G05A09TBR1_R1_20130223_09hour_23_min.tif
- SuppData/FFT/Leica Flower plate-130219 tif/G05A09TBR5_R1_20130223_09hour_20_min.tif
- SuppData/FFT/work/
- SuppData/FFT/work/filefun.m
- SuppData/FFT/work/hough_rhys.m
- SuppData/FFT/work/picsave.m
- SuppData/FFT/work/setfont.m
- SuppData/FFT/work/xlab20.m
- SuppData/FFT/work/ylab20.m
- SuppData/PDEmodel_python/
- SuppData/PDEmodel_python/Colony.py
- SuppData/PDEmodel_python/MainFile.py
- SuppData/WrinkleDistance_Detected/
- SuppData/WrinkleDistance_Detected/summarystatisticsPrimary.txt
- SuppData/WrinkleDistance_Detected/summarystatisticsSecondary.txt
- SuppData/WrinkleDistance_Measured/
- SuppData/WrinkleDistance_Measured/Agar03_1.txt
- SuppData/WrinkleDistance_Measured/Agar03_2.txt
- SuppData/WrinkleDistance_Measured/Agar06_1.txt
- SuppData/WrinkleDistance_Measured/Agar06_2.txt
- SuppData/WrinkleDistance_Measured/Agar09_1.txt
- SuppData/WrinkleDistance_Measured/Agar09_2.txt
- SuppData/WrinkleDistance_Measured/Agar15_1.txt
- SuppData/WrinkleDistance_Measured/Agar15_2.txt
- SuppData/WrinkleDistance_Measured/Agar30_1.txt
- SuppData/WrinkleDistance_Measured/Agar30_2.txt
- SuppData/WrinkleDistance_Measured/Agar60_1.txt
- SuppData/WrinkleDistance_Measured/Agar60_2.txt
- SuppData/WrinkleDistance_Measured/Wave1st.txt
- SuppData/WrinkleDistance_Measured/Wave2nd.txt
