# Supplementary material for: Two-Dimensionality of Yeast Colony Expansion Accompanied by Pattern Formation
Source: PLoS Comput Biol. 2014 Dec 11;10(12):e1003979. doi: 10.1371/journal.pcbi.1003979 (PMC4263361; doi:10.1371/journal.pcbi.1003979)
Supplement: S1 Dataset — This compressed file contains tab-delimited text data files and other documents in 5 subfolders: (i) Colony_Area&Irregularity contains colony area and irregularity values for various glucose and agar combinations (indicated by the file names, for example A15G05TBR1 means FLO11 colony in 1.5% agar and 0.5% glucose); (ii) PDEmodel_python contains the files for numerically solving the PDE model of colony expansion; (iii) WrinkleDistance_Detected contains tab-delimited data of colony surface patterns detected using FFT; (iv) WrinkleDistance_Measured contains tab-delimited data of inter-wrinkle distances (human measurement); (v) FFT contains an example for image segmentation followed by Fast Fourier Transformation to extract significant frequencies/wavelengths. (ZIP) [file pcbi.1003979.s021.zip › SuppData/Colony_Area&Irregularity/A15G10TBR1.txt]

Time series of wildtype colony area and P2A for different trials.
Colonies were grown on 1.5% agar and 1.0% sugar.
______________________________________________________
Time(days)	Area(mm^2)	P2A
0	2.15	1.51
1.06	17.83	1.54
2.06	39.3	1.59
3.07	66.41	1.61
4.28	114.05	1.62
5.28	160.2	1.66
6.07	200.18	1.63
7.2	253.65	1.68
8.1	307.08	1.73
9.08	358.32	1.68
10.15	418.8	1.7
11.19	469.26	1.73
12.11	523.36	1.76
13.13	575.09	1.79
16.08	700.69	1.87
18.09	788.66	1.9
20.11	870.5	1.91
23.27	950.62	1.98
25.1	982.91	1.99
27.1	989.87	2.03
28.05	997.07	2.05
28.98	1005.62	2.03
30.11	1006.21	2.03
31.08	1009.65	2.1
34.06	1016.64	2.16
41.06	1052.95	2.35
48.14	1062.84	2.62
55.03	1061.14	2.69
62.07	1060.7	2.54
______________________________________________________
Time(days)	Area(mm^2)	P2A
0	30.27	1.55
1.95	107.97	1.63
2.88	155.65	1.65
4.06	223.65	1.72
5.06	286.27	1.76
6.02	350.21	1.79
6.97	420.39	1.83
8.83	569.75	1.85
10.79	718.93	2
12.79	854.64	2.18
14.71	968.12	2.44
16.16	1041.72	2.57
19.83	1171.44	3.1
22.73	1240.29	3.79
24.85	1296.41	4.29
28.06	1330.71	5.73
30.08	1333.27	4.53
33.98	1342.68	6.31
36.1	1340.42	6.79
44.81	1329.13	5.65
52.25	1335.85	4.63
60.11	1331.73	5.8
______________________________________________________
Time(days)	Area(mm^2)	P2A
0	8.3	1.4
0.78	21.53	1.47
1.95	61.09	1.55
3.65	154.16	1.54
4.47	208.7	1.6
6.81	412.98	1.65
9.47	711.31	1.71
10.96	904.42	1.71
11.64	985.9	1.8
13.65	1216.07	1.93
17.47	1509.48	2.31
19.71	1617.15	2.45
24.7	1734.37	3.08
27.47	1748.04	2.89
31.62	1744.42	3.23
34.54	1747.88	3.59
38.42	1756.77	3.83
41.64	1761.76	3.61
48.62	1747.2	3.58
______________________________________________________
