# Supplementary material for: Two-Dimensionality of Yeast Colony Expansion Accompanied by Pattern Formation
Source: PLoS Comput Biol. 2014 Dec 11;10(12):e1003979. doi: 10.1371/journal.pcbi.1003979 (PMC4263361; doi:10.1371/journal.pcbi.1003979)
Supplement: S1 Dataset — This compressed file contains tab-delimited text data files and other documents in 5 subfolders: (i) Colony_Area&Irregularity contains colony area and irregularity values for various glucose and agar combinations (indicated by the file names, for example A15G05TBR1 means FLO11 colony in 1.5% agar and 0.5% glucose); (ii) PDEmodel_python contains the files for numerically solving the PDE model of colony expansion; (iii) WrinkleDistance_Detected contains tab-delimited data of colony surface patterns detected using FFT; (iv) WrinkleDistance_Measured contains tab-delimited data of inter-wrinkle distances (human measurement); (v) FFT contains an example for image segmentation followed by Fast Fourier Transformation to extract significant frequencies/wavelengths. (ZIP) [file pcbi.1003979.s021.zip › SuppData/Colony_Area&Irregularity/A15G10TBR5.txt]

Time series of FLO11 mutant colony area and P2A for different trials.
Colonies were grown on 1.5% agar and 1.0% sugar.
______________________________________________________
Time(days)	Area(mm^2)	P2A
0	7.97	1.62
1.04	26.87	1.56
2.05	49.29	1.61
3.07	73.79	1.58
4.28	103.49	1.62
5.29	128.42	1.6
6.09	149.53	1.6
7.17	174.2	1.63
8.06	209.82	1.64
9.07	232.61	1.62
10.14	269.5	1.62
11.18	302.7	1.63
12.09	337.84	1.62
13.11	373.08	1.61
16.07	478.34	1.63
18.08	554.7	1.65
20.09	621.14	1.66
23.25	711.03	1.69
25.08	759.29	1.72
27.08	803.14	1.82
28.04	827.75	1.85
28.99	844.95	1.8
30.09	871	1.84
31.08	887.66	2.01
34.05	938.04	2.17
41.02	984.16	2.49
48.14	1008.97	2.83
55	1013.4	3.05
62.06	1016.75	2.77
______________________________________________________
Time(days)	Area(mm^2)	P2A
0	7.98	1.51
1.04	32.54	1.6
2.04	59.61	1.61
3.08	87.03	1.59
4.26	116.83	1.62
5.26	139.93	1.6
6.09	158	1.6
7.17	185.38	1.61
8.08	182.04	1.65
9.08	245.9	1.62
10.15	282.38	1.61
11.18	312.09	1.63
12.09	347.22	1.61
13.13	379.78	1.61
16.06	485.6	1.64
18.08	563.3	1.64
20.1	640.2	1.63
23.25	728.49	1.7
25.09	777.72	1.75
27.08	822.26	1.78
28.05	842.81	1.8
28.99	853.76	1.83
30.09	874.57	1.91
31.08	893.61	2.06
34.06	933.35	2.28
41.04	987.55	2.44
48.14	1009.9	3.02
55.01	1012.46	3.23
62.06	1017.6	2.83
______________________________________________________
Time(days)	Area(mm^2)	P2A
0	0.66	0.96
0.77	4.8	1.4
3.63	41.86	1.54
4.49	58.87	1.58
6.8	115.61	1.59
9.47	190.42	1.55
10.96	237.42	1.6
11.64	265.19	1.59
13.66	337.37	1.59
17.47	507.64	1.62
19.72	611.5	1.63
24.7	817.41	1.63
27.48	920.48	1.65
31.62	1041.71	1.67
34.53	1116.18	1.75
38.44	1197.38	2.2
41.64	1219.5	2.42
48.62	1232.15	2.83
______________________________________________________
