# Supplementary material for: Two-Dimensionality of Yeast Colony Expansion Accompanied by Pattern Formation
Source: PLoS Comput Biol. 2014 Dec 11;10(12):e1003979. doi: 10.1371/journal.pcbi.1003979 (PMC4263361; doi:10.1371/journal.pcbi.1003979)
Supplement: S1 Dataset — This compressed file contains tab-delimited text data files and other documents in 5 subfolders: (i) Colony_Area&Irregularity contains colony area and irregularity values for various glucose and agar combinations (indicated by the file names, for example A15G05TBR1 means FLO11 colony in 1.5% agar and 0.5% glucose); (ii) PDEmodel_python contains the files for numerically solving the PDE model of colony expansion; (iii) WrinkleDistance_Detected contains tab-delimited data of colony surface patterns detected using FFT; (iv) WrinkleDistance_Measured contains tab-delimited data of inter-wrinkle distances (human measurement); (v) FFT contains an example for image segmentation followed by Fast Fourier Transformation to extract significant frequencies/wavelengths. (ZIP) [file pcbi.1003979.s021.zip › SuppData/Colony_Area&Irregularity/A15G20TBR5.txt]

Time series of FLO11 mutant colony area and P2A for different trials.
Colonies were grown on 1.5% agar and 2.0% sugar.
______________________________________________________
Time(days)	Area(mm^2)	P2A
0	5.07	1.63
1.08	30.69	1.57
2.08	53.3	1.59
3.09	80.23	1.62
4.31	110.44	1.61
5.31	136.67	1.59
6.12	161.53	1.61
7.19	189.72	1.62
8.1	208.34	1.62
9.1	255.81	1.63
10.17	299.61	1.64
11.2	335.76	1.63
12.11	373.81	1.63
13.14	414.46	1.63
16.11	528.27	1.64
18.11	618.39	1.64
20.12	708.35	1.63
23.27	835.77	1.64
25.13	881.79	1.68
27.1	909.76	1.68
28.06	927.34	1.7
29	933.45	1.7
30.11	947.73	1.72
31.09	962.2	1.82
34.07	982.59	1.91
41.05	1045.49	1.84
48.17	1089.59	1.99
55.02	1097.45	2.05
62.08	1099.81	2.09
______________________________________________________
Time(days)	Area(mm^2)	P2A
0	4.72	1.47
1.08	33.2	1.58
2.09	57.42	1.58
3.1	88.07	1.59
4.29	124.77	1.59
5.3	152.12	1.61
6.12	176.58	1.61
7.19	209.27	1.62
8.1	221.8	1.63
9.1	276.3	1.61
10.17	310.56	1.63
11.19	348.22	1.63
12.11	383.88	1.62
13.15	426.09	1.63
16.1	541.35	1.65
18.11	634.74	1.61
20.12	721.13	1.63
23.28	840.73	1.65
25.09	920.56	1.63
27.1	987.12	1.65
28.06	1020.05	1.65
28.99	1066.65	1.66
30.12	1105.47	1.66
31.09	1125.75	1.7
34.07	1214.09	1.8
41.06	1296.02	2.02
48.14	1314.04	2.45
55.04	1331.39	2.5
______________________________________________________
Time(days)	Area(mm^2)	P2A
0	11.5	1.58
1.95	41.11	1.6
2.88	58.66	1.61
4.07	84.49	1.59
5.06	106.16	1.6
6.03	132.62	1.61
6.98	156.22	1.61
8.84	209.74	1.62
10.79	273.16	1.61
12.8	347.09	1.62
14.72	422.06	1.62
16.17	477.75	1.63
19.83	612.92	1.64
22.73	721.97	1.65
24.86	824.57	1.67
28.06	968.62	1.66
30.08	1031.29	1.68
33.99	1167	1.73
36.1	1220.3	1.85
60.12	1327.47	3.01
______________________________________________________
