# Supplementary material for: Two-Dimensionality of Yeast Colony Expansion Accompanied by Pattern Formation
Source: PLoS Comput Biol. 2014 Dec 11;10(12):e1003979. doi: 10.1371/journal.pcbi.1003979 (PMC4263361; doi:10.1371/journal.pcbi.1003979)
Supplement: S1 Dataset — This compressed file contains tab-delimited text data files and other documents in 5 subfolders: (i) Colony_Area&Irregularity contains colony area and irregularity values for various glucose and agar combinations (indicated by the file names, for example A15G05TBR1 means FLO11 colony in 1.5% agar and 0.5% glucose); (ii) PDEmodel_python contains the files for numerically solving the PDE model of colony expansion; (iii) WrinkleDistance_Detected contains tab-delimited data of colony surface patterns detected using FFT; (iv) WrinkleDistance_Measured contains tab-delimited data of inter-wrinkle distances (human measurement); (v) FFT contains an example for image segmentation followed by Fast Fourier Transformation to extract significant frequencies/wavelengths. (ZIP) [file pcbi.1003979.s021.zip › SuppData/Colony_Area&Irregularity/A30G05TBR1.txt]

Time series of wildtype colony area and P2A for different trials.
Colonies were grown on 3.0% agar and 0.5% sugar.
______________________________________________________
Time(days)	Area(mm^2)	P2A
0	6.58	1.75
1.04	23.25	1.55
2.06	52.68	1.68
3.09	92.94	1.8
4.28	151.62	1.75
5.29	193.75	1.74
6.1	227.21	1.84
7.17	259.21	1.87
8.08	292.72	2
9.08	311.22	2.21
10.15	334.63	2.22
11.18	355.26	2.31
12.09	374.62	2.51
13.13	395.49	2.55
16.09	444.79	2.56
18.09	477.19	2.59
20.08	513.45	2.66
23.27	555.59	2.68
25.09	581.43	2.64
27.09	607.74	2.66
28.06	616.28	2.57
29	619.2	2.46
30.09	629.26	2.53
31.08	636.49	2.93
34.06	653.11	3.15
41.04	672.77	4.18
48.13	675.09	5.37
55.03	674.51	5.35
62.06	674.67	4.58
______________________________________________________
Time(days)	Area(mm^2)	P2A
0	6.04	1.44
1	17.43	1.57
2.01	32.63	1.64
2.91	55.52	1.58
4.05	114.2	1.66
5.18	173.16	1.63
6	205.99	1.62
7.05	240.73	1.67
8.02	274.19	1.62
9.04	313.76	1.67
10	343.98	1.7
10.9	380.59	1.69
12.04	423.96	1.72
13	464.4	1.75
15.98	590.41	1.79
19	715.05	1.82
21	790.74	1.84
22.95	849.16	1.91
25.97	915.22	2.05
30.05	991.27	2.13
36.97	1068.73	2.43
43.99	1094.96	2.71
51	1092.86	2.85
58	1102.48	3.24
______________________________________________________
Time(days)	Area(mm^2)	P2A
0	16.91	1.55
1.95	44.86	1.65
2.88	60.68	1.68
4.06	86.61	1.74
5.05	106.63	1.87
6.02	129.43	1.86
6.97	146.85	1.92
8.83	184.93	1.97
10.79	219.25	2.01
12.79	258.95	2.04
14.71	291.04	2.16
16.16	314.19	2.33
19.82	364.86	2.29
22.73	394.14	2.28
24.85	425.25	2.26
28.06	466.36	2.66
30.08	485.29	2.37
33.98	516.77	3.33
36.1	525.11	3.73
44.81	549.23	4.53
52.25	552.69	4.17
60.11	554.1	5.63
______________________________________________________
