# Supplementary material for: Two-Dimensionality of Yeast Colony Expansion Accompanied by Pattern Formation
Source: PLoS Comput Biol. 2014 Dec 11;10(12):e1003979. doi: 10.1371/journal.pcbi.1003979 (PMC4263361; doi:10.1371/journal.pcbi.1003979)
Supplement: S1 Dataset — This compressed file contains tab-delimited text data files and other documents in 5 subfolders: (i) Colony_Area&Irregularity contains colony area and irregularity values for various glucose and agar combinations (indicated by the file names, for example A15G05TBR1 means FLO11 colony in 1.5% agar and 0.5% glucose); (ii) PDEmodel_python contains the files for numerically solving the PDE model of colony expansion; (iii) WrinkleDistance_Detected contains tab-delimited data of colony surface patterns detected using FFT; (iv) WrinkleDistance_Measured contains tab-delimited data of inter-wrinkle distances (human measurement); (v) FFT contains an example for image segmentation followed by Fast Fourier Transformation to extract significant frequencies/wavelengths. (ZIP) [file pcbi.1003979.s021.zip › SuppData/Colony_Area&Irregularity/A30G05TBR5.txt]

Time series of FLO11 mutant colony area and P2A for different trials.
Colonies were grown on 3.0% agar and 0.5% sugar.
______________________________________________________
Time(days)	Area(mm^2)	P2A
0	5.86	1.51
1.08	17.18	1.53
2.08	25	1.55
3.1	35.72	1.55
4.28	48.39	1.58
5.29	58.18	1.6
6.09	67.17	1.6
7.19	78.85	1.6
8.08	88.91	1.64
9.1	106.92	1.6
10.17	123.92	1.63
11.19	138.37	1.62
12.12	152.04	1.63
13.14	166.73	1.61
16.1	209.23	1.65
18.1	242.25	1.63
20.11	272.25	1.64
23.28	317.53	1.69
25.12	346.73	1.69
27.11	372.8	1.68
28.07	383.13	1.71
29	394.58	1.72
30.11	409.87	1.72
31.1	425.04	1.82
34.07	465.23	1.87
41.06	508	1.97
48.16	537.2	2.5
55.03	549.55	2.89
62.08	549.23	2.73
______________________________________________________
Time(days)	Area(mm^2)	P2A
0	6.86	1.55
1.08	15.39	1.56
2.08	22.88	1.63
3.09	32.82	1.57
4.31	43.73	1.6
5.31	54.17	1.58
6.12	62.93	1.59
7.19	74.68	1.63
8.1	92.28	1.62
9.1	100.55	1.59
10.17	115.69	1.63
11.19	127.85	1.63
12.12	144.9	1.61
13.15	159.95	1.62
16.08	203.63	1.64
18.11	237.97	1.64
20.12	267.71	1.66
23.28	308.69	1.69
25.1	334.4	1.69
27.11	364.84	1.73
28.06	378.39	1.73
29	390.26	1.7
30.12	410.3	1.72
31.1	416.91	1.8
34.07	448.29	1.86
41.06	512.07	2.1
48.15	548.74	2.91
55.05	559.34	3.39
62.08	561.72	3.47
______________________________________________________
Time(days)	Area(mm^2)	P2A
0	8.32	1.6
0.99	18.35	1.56
2	33.08	1.6
2.91	47.59	1.65
4.05	68.46	1.59
5.18	90.45	1.58
6	105.18	1.62
7.05	122.88	1.59
8.02	140.16	1.65
9.03	159.4	1.62
9.99	173.95	1.58
10.9	192.07	1.62
12.04	215.99	1.62
13	237.58	1.63
15.97	297.7	1.62
18.99	362.25	1.65
21	409.81	1.65
22.95	452.18	1.64
25.97	517.07	1.69
30.05	610.1	1.69
36.97	746.24	1.77
43.98	829.39	2.08
51	869.52	2.15
57.98	864.25	2.74
______________________________________________________
