# Supplementary material for: Two-Dimensionality of Yeast Colony Expansion Accompanied by Pattern Formation
Source: PLoS Comput Biol. 2014 Dec 11;10(12):e1003979. doi: 10.1371/journal.pcbi.1003979 (PMC4263361; doi:10.1371/journal.pcbi.1003979)
Supplement: S1 Dataset — This compressed file contains tab-delimited text data files and other documents in 5 subfolders: (i) Colony_Area&Irregularity contains colony area and irregularity values for various glucose and agar combinations (indicated by the file names, for example A15G05TBR1 means FLO11 colony in 1.5% agar and 0.5% glucose); (ii) PDEmodel_python contains the files for numerically solving the PDE model of colony expansion; (iii) WrinkleDistance_Detected contains tab-delimited data of colony surface patterns detected using FFT; (iv) WrinkleDistance_Measured contains tab-delimited data of inter-wrinkle distances (human measurement); (v) FFT contains an example for image segmentation followed by Fast Fourier Transformation to extract significant frequencies/wavelengths. (ZIP) [file pcbi.1003979.s021.zip › SuppData/Colony_Area&Irregularity/A30G10TBR1.txt]

Time series of wildtype colony area and P2A for different trials.
Colonies were grown on 3.0% agar and 1.0% sugar.
______________________________________________________
Time(days)	Area(mm^2)	P2A
0	9.45	1.6
0.99	19.45	1.59
2.01	33.15	1.57
2.91	48.09	1.6
4.05	75.21	1.67
5.17	116.16	1.63
6	141.56	1.65
7.05	173.37	1.68
8.02	203.01	1.71
9.03	237.14	1.69
9.99	266.53	1.71
10.89	299.85	1.71
12.04	340.25	1.73
12.99	373.51	1.74
15.97	466.12	1.77
18.99	548.57	1.92
20.99	601.67	2.08
22.95	636.4	2.1
25.97	689.8	2.2
30.06	757.03	2.41
36.96	826.73	2.8
43.98	865.1	3.14
51	869.31	3.38
57.99	878.26	3.83
______________________________________________________
Time(days)	Area(mm^2)	P2A
0	6.24	1.55
1.01	14.02	1.56
2.02	23.54	1.55
2.93	35.25	1.61
4.06	53.67	1.65
5.19	84.65	1.59
6.02	106.65	1.61
7.06	134.5	1.6
8.03	161.42	1.64
9.05	194.84	1.65
10.01	223.75	1.63
10.92	252.55	1.74
12.06	291.62	1.69
13.01	324.04	1.76
15.99	423.41	1.74
19.02	510.14	1.91
21.01	563.46	1.92
22.96	609.72	1.96
25.99	661.8	2.08
30.06	721.18	2.08
36.98	798.78	2.46
44	830.39	2.96
______________________________________________________
Time(days)	Area(mm^2)	P2A
0	8.2	1.53
1	16.5	1.63
2.01	27.05	1.58
2.91	39.53	1.59
4.06	64.48	1.57
5.18	108.61	1.65
6	135.76	1.59
7.06	165.91	1.68
8.02	191.9	1.71
9.04	222.38	1.72
10	249.53	1.74
10.9	278.19	1.73
12.04	313.26	1.8
13	344.27	1.77
15.98	432.62	1.86
19.01	516.26	1.95
21	566.58	2.16
22.96	611.73	2.18
25.98	666.18	2.39
30.05	720.83	2.46
36.98	792.09	2.87
43.99	817.41	3.34
51.01	822.22	3.24
______________________________________________________
