# Supplementary material for: Two-Dimensionality of Yeast Colony Expansion Accompanied by Pattern Formation
Source: PLoS Comput Biol. 2014 Dec 11;10(12):e1003979. doi: 10.1371/journal.pcbi.1003979 (PMC4263361; doi:10.1371/journal.pcbi.1003979)
Supplement: S1 Dataset — This compressed file contains tab-delimited text data files and other documents in 5 subfolders: (i) Colony_Area&Irregularity contains colony area and irregularity values for various glucose and agar combinations (indicated by the file names, for example A15G05TBR1 means FLO11 colony in 1.5% agar and 0.5% glucose); (ii) PDEmodel_python contains the files for numerically solving the PDE model of colony expansion; (iii) WrinkleDistance_Detected contains tab-delimited data of colony surface patterns detected using FFT; (iv) WrinkleDistance_Measured contains tab-delimited data of inter-wrinkle distances (human measurement); (v) FFT contains an example for image segmentation followed by Fast Fourier Transformation to extract significant frequencies/wavelengths. (ZIP) [file pcbi.1003979.s021.zip › SuppData/Colony_Area&Irregularity/A30G10TBR5.txt]

Time series of FLO11 mutant colony area and P2A for different trials.
Colonies were grown on 3.0% agar and 1.0% sugar.
______________________________________________________
Time(days)	Area(mm^2)	P2A
0	7.48	1.54
0.99	14.92	1.52
2	24.61	1.59
2.91	34.74	1.6
4.05	51.49	1.6
5.18	74.45	1.63
5.99	87.19	1.57
7.05	103.08	1.61
8.02	117.93	1.64
9.03	135.91	1.57
9.99	149.53	1.62
10.89	165.61	1.62
12.04	186.13	1.61
13	204.33	1.61
15.96	258.42	1.64
19.01	315.17	1.62
20.99	353.95	1.64
22.94	393	1.62
25.97	451.22	1.62
30.04	523.32	1.66
36.97	620.24	1.81
43.98	688.84	2.18
51.01	724.13	2.39
57.99	750.93	3.02
______________________________________________________
Time(days)	Area(mm^2)	P2A
0	8.54	1.56
0.99	17.75	1.61
2.01	30.96	1.65
2.9	70.68	1.65
4.05	133.38	1.67
5.17	197.25	1.65
5.99	229.63	1.63
7.05	256.88	1.61
8.01	280.21	1.63
9.03	309.26	1.62
9.99	328.41	1.64
10.9	352.33	1.65
12.04	382.73	1.63
13	408.57	1.64
15.97	475.61	1.63
19	543.74	1.65
21	593.13	1.69
22.95	632.14	1.69
25.97	665.54	1.74
30.05	686.32	1.91
36.97	716.61	1.89
43.98	739.91	1.91
51	753.67	1.97
57.98	765.4	2.13
______________________________________________________
Time(days)	Area(mm^2)	P2A
0	8.09	1.64
0.98	15.87	1.59
2	26.88	1.58
2.9	39.25	1.6
4.04	70.18	1.67
5.17	111.71	1.68
5.99	131.76	1.61
7.04	151.89	1.61
8.01	170.81	1.62
9.03	193.94	1.61
9.99	212.25	1.62
10.9	232.42	1.63
12.04	258.17	1.64
12.99	280.44	1.61
15.97	340.97	1.63
19	401.78	1.65
20.99	444.42	1.62
22.94	481.56	1.65
25.96	541.4	1.64
30.05	612.71	1.69
36.96	697.44	1.96
43.98	744.27	2.13
51	762.36	2.54
57.98	771.45	2.84
______________________________________________________
