# Supplementary material for: Two-Dimensionality of Yeast Colony Expansion Accompanied by Pattern Formation
Source: PLoS Comput Biol. 2014 Dec 11;10(12):e1003979. doi: 10.1371/journal.pcbi.1003979 (PMC4263361; doi:10.1371/journal.pcbi.1003979)
Supplement: S1 Dataset — This compressed file contains tab-delimited text data files and other documents in 5 subfolders: (i) Colony_Area&Irregularity contains colony area and irregularity values for various glucose and agar combinations (indicated by the file names, for example A15G05TBR1 means FLO11 colony in 1.5% agar and 0.5% glucose); (ii) PDEmodel_python contains the files for numerically solving the PDE model of colony expansion; (iii) WrinkleDistance_Detected contains tab-delimited data of colony surface patterns detected using FFT; (iv) WrinkleDistance_Measured contains tab-delimited data of inter-wrinkle distances (human measurement); (v) FFT contains an example for image segmentation followed by Fast Fourier Transformation to extract significant frequencies/wavelengths. (ZIP) [file pcbi.1003979.s021.zip › SuppData/Colony_Area&Irregularity/A30G20TBR5.txt]

Time series of FLO11 mutant colony area and P2A for different trials.
Colonies were grown on 3.0% agar and 2.0% sugar.
______________________________________________________
Time(days)	Area(mm^2)	P2A
0	7.45	1.52
1.03	20.46	1.57
2.06	35.95	1.58
3.06	54.35	1.6
4.26	71.01	1.6
5.26	82.97	1.59
6.06	94.46	1.6
7.17	112.89	1.6
8.06	121.94	1.66
9.07	143.07	1.62
10.14	166.05	1.61
11.17	183.94	1.6
12.09	204.92	1.62
13.11	226.8	1.61
16.06	294.47	1.6
18.09	348.71	1.61
20.09	397.4	1.61
23.25	467.27	1.63
25.09	518.97	1.63
27.09	569.33	1.62
28.05	592.59	1.65
28.97	613.04	1.64
30.09	641.04	1.62
31.08	666.72	1.63
34.04	742.66	1.66
41.02	890.51	1.75
48.14	992.81	2.29
55	1035.38	3.05
62.06	1044.78	2.85
______________________________________________________
Time(days)	Area(mm^2)	P2A
0	9.79	1.54
0.99	20.45	1.56
2	35.71	1.57
2.91	49.71	1.59
4.05	68.19	1.6
5.17	87.01	1.63
6	98.96	1.61
7.05	115.92	1.6
8.01	133.17	1.63
9.03	154.23	1.61
9.99	170.19	1.59
10.9	186.78	1.62
12.04	215.39	1.63
13	230.83	1.62
15.97	290.42	1.62
19.01	355.74	1.61
20.99	403.96	1.64
22.95	450.83	1.65
25.97	524.51	1.64
30.05	614.12	1.65
36.96	715.24	1.71
43.98	796.73	1.89
51	821.56	2.2
58	824.49	2.61
______________________________________________________
Time(days)	Area(mm^2)	P2A
0	9.66	1.51
0.99	19.36	1.55
2.01	32.47	1.58
2.91	43.25	1.58
4.05	58.24	1.6
5.17	76.26	1.59
5.99	85.19	1.61
7.05	102.81	1.58
8.02	116.25	1.63
9.03	133.35	1.61
9.99	150.41	1.63
10.9	164.52	1.63
12.04	186.65	1.6
13	205.73	1.63
15.97	261.25	1.61
18.99	321.59	1.61
20.99	369.43	1.64
22.95	414.62	1.68
25.97	485.86	1.67
30.05	581.49	1.66
36.96	750.4	1.73
43.98	865.59	1.91
51	893.42	2.05
57.99	890.44	2.44
______________________________________________________
