# Supplementary material for: Two-Dimensionality of Yeast Colony Expansion Accompanied by Pattern Formation
Source: PLoS Comput Biol. 2014 Dec 11;10(12):e1003979. doi: 10.1371/journal.pcbi.1003979 (PMC4263361; doi:10.1371/journal.pcbi.1003979)
Supplement: S1 Dataset — This compressed file contains tab-delimited text data files and other documents in 5 subfolders: (i) Colony_Area&Irregularity contains colony area and irregularity values for various glucose and agar combinations (indicated by the file names, for example A15G05TBR1 means FLO11 colony in 1.5% agar and 0.5% glucose); (ii) PDEmodel_python contains the files for numerically solving the PDE model of colony expansion; (iii) WrinkleDistance_Detected contains tab-delimited data of colony surface patterns detected using FFT; (iv) WrinkleDistance_Measured contains tab-delimited data of inter-wrinkle distances (human measurement); (v) FFT contains an example for image segmentation followed by Fast Fourier Transformation to extract significant frequencies/wavelengths. (ZIP) [file pcbi.1003979.s021.zip › SuppData/Colony_Area&Irregularity/A60G05TBR1.txt]

Time series of wildtype colony area and P2A for different trials.
Colonies were grown on 6.0% agar and 0.5% sugar.
______________________________________________________
Time(days)	Area(mm^2)	P2A
0	3.88	1.62
1.06	10.57	1.57
2.06	17.78	1.65
3.07	27.57	1.75
4.29	40.37	1.76
5.29	52.08	1.86
6.08	62.57	1.79
7.19	78.67	1.81
8.09	90.45	1.77
9.08	102.35	1.84
10.14	114.24	1.85
11.17	128.7	1.91
12.1	140.89	1.93
13.14	151.6	2.05
16.07	188.3	2.12
18.09	210.6	2.22
20.1	235.03	2.33
23.27	262.01	2.32
25.11	278.83	2.37
27.09	302.43	2.35
28.06	308.41	2.2
28.99	311.99	2.16
30.1	322.03	2.14
31.09	330.09	2.2
34.07	352.67	2.28
41.05	399.79	2.32
48.14	433.92	3.11
55.03	451.9	4.11
62.07	457.15	4.28
______________________________________________________
Time(days)	Area(mm^2)	P2A
0	12.9	1.64
1.95	28.76	1.68
2.88	36.55	1.71
4.06	49.88	1.77
5.05	61.03	1.8
6.02	72.51	1.81
6.97	84.65	1.83
8.82	106.54	1.85
10.78	128.3	1.92
12.79	148.65	1.95
14.71	171.31	2.1
16.16	184.5	2.16
19.82	213.96	2.15
22.73	236.39	2.08
24.85	254.65	2
28.06	282.29	2.01
30.07	293.78	1.99
33.98	322.37	2.19
36.1	334.68	2.43
44.81	378.34	2.62
52.26	398.46	2.81
60.11	409.67	3.88
______________________________________________________
Time(days)	Area(mm^2)	P2A
0	6.37	1.44
0.78	10.22	1.39
1.95	16.9	1.48
3.64	33.5	1.51
4.48	42.77	1.55
6.82	75.34	1.62
9.48	116.4	1.69
10.96	141.17	1.72
11.64	154.63	1.83
13.66	185.2	1.72
17.47	243.24	1.75
19.71	273.84	1.82
24.69	331.64	1.93
27.48	354.52	2.05
31.61	385.39	1.97
34.55	396.4	2.11
38.43	428.13	2.3
41.63	442.4	2.4
48.64	466.83	2.72
______________________________________________________
