# Supplementary material for: Two-Dimensionality of Yeast Colony Expansion Accompanied by Pattern Formation
Source: PLoS Comput Biol. 2014 Dec 11;10(12):e1003979. doi: 10.1371/journal.pcbi.1003979 (PMC4263361; doi:10.1371/journal.pcbi.1003979)
Supplement: S1 Dataset — This compressed file contains tab-delimited text data files and other documents in 5 subfolders: (i) Colony_Area&Irregularity contains colony area and irregularity values for various glucose and agar combinations (indicated by the file names, for example A15G05TBR1 means FLO11 colony in 1.5% agar and 0.5% glucose); (ii) PDEmodel_python contains the files for numerically solving the PDE model of colony expansion; (iii) WrinkleDistance_Detected contains tab-delimited data of colony surface patterns detected using FFT; (iv) WrinkleDistance_Measured contains tab-delimited data of inter-wrinkle distances (human measurement); (v) FFT contains an example for image segmentation followed by Fast Fourier Transformation to extract significant frequencies/wavelengths. (ZIP) [file pcbi.1003979.s021.zip › SuppData/Colony_Area&Irregularity/A60G05TBR5.txt]

Time series of FLO11 mutant colony area and P2A for different trials.
Colonies were grown on 6.0% agar and 0.5% sugar.
______________________________________________________
Time(days)	Area(mm^2)	P2A
0	4.31	1.76
1.03	13.56	1.55
2.03	21.63	1.57
3.05	29.44	1.6
4.27	41.02	1.64
5.28	53.74	1.62
6.08	61.79	1.59
7.17	73.5	1.68
8.05	81.58	1.68
9.08	91.55	1.61
10.12	102.28	1.62
11.16	113.25	1.64
12.09	125.35	1.62
13.13	135.96	1.61
16.06	170.31	1.65
18.07	196.71	1.64
20.09	220.96	1.64
23.24	257.32	1.77
25.1	280.83	1.73
27.08	302.93	1.71
28.04	313.52	1.69
28.97	320.83	1.67
30.09	334.58	1.72
31.07	346.42	1.72
34.04	374.15	1.73
41.03	424.97	1.72
48.12	449.57	1.74
55.02	472.28	1.78
62.05	486.96	1.99
______________________________________________________
Time(days)	Area(mm^2)	P2A
0	3.74	1.6
1.04	15.28	1.62
2.03	24.32	1.6
3.07	31.92	1.56
4.26	40.22	1.6
5.26	46.69	1.57
6.08	52.04	1.59
7.17	60.55	1.6
8.05	66.98	1.65
9.07	76.19	1.64
10.13	87.2	1.65
11.16	95.45	1.62
12.08	105.74	1.61
13.12	117.39	1.63
16.07	140.91	1.62
18.08	156.16	1.65
20.09	167.34	1.65
23.25	178.85	1.74
25.09	186.7	1.73
27.08	195.56	1.76
28.04	197.87	1.77
28.98	196.63	1.73
30.09	202.06	1.69
31.08	206.11	1.84
34.05	214.92	1.8
41.02	233.13	1.84
48.14	250.97	1.91
55.01	264.26	2.04
62.05	267.48	2.14
______________________________________________________
Time(days)	Area(mm^2)	P2A
0	10.92	1.6
1.95	21.33	1.57
2.88	26.15	1.58
4.07	33.89	1.59
5.06	41.26	1.59
6.03	48.11	1.59
6.98	55.32	1.59
8.83	70.33	1.59
10.79	87.31	1.59
12.79	106.07	1.6
14.72	127.79	1.62
16.16	140.94	1.62
19.83	176.71	1.63
22.73	202.87	1.64
24.85	224.39	1.67
28.06	254.4	1.67
30.08	269.75	1.7
33.98	302.15	1.78
36.1	320.03	1.78
44.81	388.4	1.93
52.26	430.83	2.19
60.11	463.7	3.75
______________________________________________________
