# Supplementary material for: Two-Dimensionality of Yeast Colony Expansion Accompanied by Pattern Formation
Source: PLoS Comput Biol. 2014 Dec 11;10(12):e1003979. doi: 10.1371/journal.pcbi.1003979 (PMC4263361; doi:10.1371/journal.pcbi.1003979)
Supplement: S1 Dataset — This compressed file contains tab-delimited text data files and other documents in 5 subfolders: (i) Colony_Area&Irregularity contains colony area and irregularity values for various glucose and agar combinations (indicated by the file names, for example A15G05TBR1 means FLO11 colony in 1.5% agar and 0.5% glucose); (ii) PDEmodel_python contains the files for numerically solving the PDE model of colony expansion; (iii) WrinkleDistance_Detected contains tab-delimited data of colony surface patterns detected using FFT; (iv) WrinkleDistance_Measured contains tab-delimited data of inter-wrinkle distances (human measurement); (v) FFT contains an example for image segmentation followed by Fast Fourier Transformation to extract significant frequencies/wavelengths. (ZIP) [file pcbi.1003979.s021.zip › SuppData/Colony_Area&Irregularity/A60G10TBR1.txt]

Time series of wildtype colony area and P2A for different trials.
Colonies were grown on 6.0% agar and 1.0% sugar.
______________________________________________________
Time(days)	Area(mm^2)	P2A
0	4.64	1.53
1.04	11.3	1.52
2.06	18.51	1.57
3.07	28.25	1.57
4.26	47.64	1.6
5.27	59.93	1.65
6.08	69.69	1.66
7.17	79.72	1.62
8.05	89.52	1.6
9.08	105.64	1.59
10.12	119.66	1.67
11.17	132.22	1.64
12.07	147.19	1.64
13.12	163.03	1.63
16.05	212.76	1.64
18.07	249.61	1.65
20.09	284.63	1.71
23.24	333.94	1.71
25.08	362.1	1.75
27.07	389.92	1.77
28.04	401.54	1.8
28.97	409.37	1.77
30.08	421.52	1.76
31.07	431.27	1.81
34.05	443.86	1.87
41.03	469.54	1.89
48.13	484.72	1.97
55.01	490.1	2.21
62.05	493.18	2.22
______________________________________________________
Time(days)	Area(mm^2)	P2A
0	8.93	1.56
1.95	22.15	1.58
2.88	29.59	1.57
4.06	40.36	1.57
5.05	50.48	1.6
6.02	60.34	1.57
6.97	71.11	1.59
8.82	94.18	1.6
10.78	122.05	1.64
12.79	152.84	1.65
14.71	180.51	1.65
16.16	204.1	1.67
19.82	260.59	1.68
22.73	301.2	1.69
24.85	331.17	1.69
28.06	372.63	1.86
30.07	387.79	1.82
33.98	408.81	1.88
36.1	413.34	2.06
44.81	410.34	1.92
52.26	401.86	1.93
______________________________________________________
Time(days)	Area(mm^2)	P2A
0	6.55	1.4
0.78	9.91	1.44
1.95	16.2	1.5
3.65	29.11	1.51
4.48	37.31	1.54
6.82	65.1	1.58
9.48	107.01	1.56
10.96	134.13	1.55
11.63	150.36	1.61
13.66	194.03	1.59
17.47	283.11	1.59
19.7	332.38	1.68
24.69	445.16	1.77
27.48	500.71	1.85
31.61	571.01	1.88
34.55	605.77	1.96
38.43	656.37	2
______________________________________________________
