# Supplementary material for: Two-Dimensionality of Yeast Colony Expansion Accompanied by Pattern Formation
Source: PLoS Comput Biol. 2014 Dec 11;10(12):e1003979. doi: 10.1371/journal.pcbi.1003979 (PMC4263361; doi:10.1371/journal.pcbi.1003979)
Supplement: S1 Dataset — This compressed file contains tab-delimited text data files and other documents in 5 subfolders: (i) Colony_Area&Irregularity contains colony area and irregularity values for various glucose and agar combinations (indicated by the file names, for example A15G05TBR1 means FLO11 colony in 1.5% agar and 0.5% glucose); (ii) PDEmodel_python contains the files for numerically solving the PDE model of colony expansion; (iii) WrinkleDistance_Detected contains tab-delimited data of colony surface patterns detected using FFT; (iv) WrinkleDistance_Measured contains tab-delimited data of inter-wrinkle distances (human measurement); (v) FFT contains an example for image segmentation followed by Fast Fourier Transformation to extract significant frequencies/wavelengths. (ZIP) [file pcbi.1003979.s021.zip › SuppData/Colony_Area&Irregularity/A60G10TBR5.txt]

Time series of FLO11 mutant colony area and P2A for different trials.
Colonies were grown on 6.0% agar and 1.0% sugar.
______________________________________________________
Time(days)	Area(mm^2)	P2A
0	7.23	1.57
1.03	14.94	1.55
2.06	21.86	1.62
3.06	30.76	1.58
4.28	39.24	1.6
5.27	46.76	1.64
6.06	53.78	1.61
7.18	61.84	1.61
8.08	66	1.6
9.06	78.41	1.59
10.13	88.08	1.62
11.17	95.91	1.62
12.09	107.41	1.62
13.11	117.76	1.64
16.06	151.11	1.63
18.07	179.54	1.64
20.08	206.42	1.63
23.25	241.49	1.65
25.08	268.58	1.64
27.08	294.09	1.65
28.03	307.33	1.7
28.97	317.51	1.64
30.08	330.34	1.68
31.08	343.53	1.65
34.05	373.63	1.74
41.02	443.02	1.75
48.15	510.47	1.81
55	533.47	1.85
62.05	550.12	2.08
______________________________________________________
Time(days)	Area(mm^2)	P2A
0	5.61	1.61
1.04	11.69	1.61
2.05	16.21	1.6
3.06	22.23	1.57
4.26	30.42	1.63
5.26	36.53	1.6
6.06	41.21	1.57
7.17	48.54	1.6
8.08	60.51	1.63
9.07	63.61	1.64
10.14	73.97	1.58
11.16	82.88	1.59
12.08	92.13	1.59
13.12	102.39	1.6
16.07	132.23	1.64
18.07	155.4	1.64
20.08	181.12	1.65
23.25	217.89	1.65
25.07	244.5	1.65
27.08	269	1.67
28.04	281.13	1.68
28.98	288.21	1.65
30.09	301.89	1.65
31.06	313.57	1.66
34.04	351.03	1.68
41.03	417.9	1.73
48.14	483.92	1.88
55	504.31	1.89
62.06	503.74	1.89
______________________________________________________
Time(days)	Area(mm^2)	P2A
0	3.08	1.6
1.04	13.68	1.61
2.06	20.99	1.55
3.07	27.86	1.58
4.26	35.56	1.57
5.26	41.49	1.56
6.05	46.26	1.58
7.17	53.24	1.58
8.05	59.98	1.66
9.06	68.19	1.58
10.12	77.35	1.6
11.17	83.57	1.62
12.09	88.29	1.6
13.13	92.23	1.63
16.06	101.53	1.64
18.07	113.92	1.63
20.08	132.42	1.63
23.25	120.63	1.87
______________________________________________________
