# Supplementary material for: Two-Dimensionality of Yeast Colony Expansion Accompanied by Pattern Formation
Source: PLoS Comput Biol. 2014 Dec 11;10(12):e1003979. doi: 10.1371/journal.pcbi.1003979 (PMC4263361; doi:10.1371/journal.pcbi.1003979)
Supplement: S1 Dataset — This compressed file contains tab-delimited text data files and other documents in 5 subfolders: (i) Colony_Area&Irregularity contains colony area and irregularity values for various glucose and agar combinations (indicated by the file names, for example A15G05TBR1 means FLO11 colony in 1.5% agar and 0.5% glucose); (ii) PDEmodel_python contains the files for numerically solving the PDE model of colony expansion; (iii) WrinkleDistance_Detected contains tab-delimited data of colony surface patterns detected using FFT; (iv) WrinkleDistance_Measured contains tab-delimited data of inter-wrinkle distances (human measurement); (v) FFT contains an example for image segmentation followed by Fast Fourier Transformation to extract significant frequencies/wavelengths. (ZIP) [file pcbi.1003979.s021.zip › SuppData/Colony_Area&Irregularity/A60G20TBR1.txt]

Time series of wildtype colony area and P2A for different trials.
Colonies were grown on 6.0% agar and 2.0% sugar.
______________________________________________________
Time(days)	Area(mm^2)	P2A
0	3.69	1.59
1.07	9.8	1.85
2.08	15.29	1.73
3.09	23.39	1.66
4.29	34.88	1.65
5.29	44.04	1.66
6.08	52.72	1.6
7.2	66.05	1.67
8.1	78.61	1.67
9.08	87.27	1.64
10.15	100.93	1.65
11.18	113.31	1.66
12.1	127.75	1.65
13.14	142.79	1.67
16.09	186.9	1.67
18.09	220.3	1.63
20.11	251.21	1.64
23.26	281.27	1.67
25.12	294.86	1.68
27.1	309.56	1.67
28.07	314.76	1.68
28.99	318.59	1.67
30.11	326.46	1.63
31.09	333.32	1.71
34.06	350.36	1.73
41.04	386.48	1.81
48.16	413.22	2.01
55.02	428.36	2.22
62.07	440.46	2.31
______________________________________________________
Time(days)	Area(mm^2)	P2A
0	2.88	1.48
1.05	8.26	1.55
2.06	14.15	1.57
3.07	21.07	1.57
4.29	33.36	1.61
5.29	46.63	1.59
6.08	55.78	1.58
7.2	72.47	1.63
8.1	82.91	1.64
9.09	93.7	1.62
10.16	112.83	1.63
11.18	124.96	1.6
12.1	141.01	1.63
13.13	159.8	1.61
16.09	221.3	1.65
18.09	257.07	1.63
______________________________________________________
