# Supplementary material for: Two-Dimensionality of Yeast Colony Expansion Accompanied by Pattern Formation
Source: PLoS Comput Biol. 2014 Dec 11;10(12):e1003979. doi: 10.1371/journal.pcbi.1003979 (PMC4263361; doi:10.1371/journal.pcbi.1003979)
Supplement: S1 Dataset — This compressed file contains tab-delimited text data files and other documents in 5 subfolders: (i) Colony_Area&Irregularity contains colony area and irregularity values for various glucose and agar combinations (indicated by the file names, for example A15G05TBR1 means FLO11 colony in 1.5% agar and 0.5% glucose); (ii) PDEmodel_python contains the files for numerically solving the PDE model of colony expansion; (iii) WrinkleDistance_Detected contains tab-delimited data of colony surface patterns detected using FFT; (iv) WrinkleDistance_Measured contains tab-delimited data of inter-wrinkle distances (human measurement); (v) FFT contains an example for image segmentation followed by Fast Fourier Transformation to extract significant frequencies/wavelengths. (ZIP) [file pcbi.1003979.s021.zip › SuppData/Colony_Area&Irregularity/A60G20TBR5.txt]

Time series of FLO11 mutant colony area and P2A for different trials.
Colonies were grown on 6.0% agar and 2.0% sugar.
______________________________________________________
Time(days)	Area(mm^2)	P2A
0	4.05	1.68
1.04	18.07	1.54
2.06	30.8	1.61
3.07	47.73	1.56
4.26	60.39	1.57
5.26	69.04	1.59
6.06	75.59	1.6
7.16	85.49	1.59
8.05	97.83	1.63
9.06	106.55	1.59
10.12	115.37	1.59
11.16	129.09	1.65
12.08	140.28	1.6
13.11	153.26	1.61
16.06	191.08	1.62
18.07	220.85	1.62
20.09	252.69	1.69
______________________________________________________
Time(days)	Area(mm^2)	P2A
0	4.28	1.52
1.04	11.87	1.57
2.04	17.96	1.58
3.06	25.26	1.57
4.28	35.1	1.63
5.28	46.56	1.58
6.08	56.62	1.63
7.18	66.23	1.65
8.06	73.13	1.61
9.08	86.06	1.62
10.14	97.99	1.62
11.16	108.76	1.64
12.1	119.47	1.6
13.12	129.65	1.62
16.08	161.04	1.63
18.07	189.31	1.61
20.09	215.33	1.65
23.25	256.23	1.61
25.11	283.34	1.63
27.08	309.64	1.66
28.03	317.97	1.65
28.97	327.09	1.67
30.09	334.8	1.66
31.08	346.91	1.76
34.04	359.85	1.85
41.03	373.34	1.78
48.15	382.46	1.85
55	387.54	1.95
62.06	389.26	1.94
______________________________________________________
Time(days)	Area(mm^2)	P2A
0	13.67	1.66
1.95	24.58	1.73
2.88	29.57	1.65
4.07	37.95	1.64
5.06	45.42	1.64
6.03	53.86	1.63
6.98	60.22	1.63
8.83	77.95	1.63
10.79	98.03	1.63
12.79	117.5	1.63
14.71	140.62	1.67
16.16	156.31	1.63
19.83	202.76	1.68
22.73	238.85	1.64
24.85	269.77	1.65
28.06	321.03	1.68
30.08	345.88	1.66
33.99	406.85	1.7
36.1	437.4	1.71
44.81	549.58	1.73
44.81	548.65	1.74
52.26	632.57	1.81
60.12	714.02	2.3
______________________________________________________
