# Supplementary material for: Two-Dimensionality of Yeast Colony Expansion Accompanied by Pattern Formation
Source: PLoS Comput Biol. 2014 Dec 11;10(12):e1003979. doi: 10.1371/journal.pcbi.1003979 (PMC4263361; doi:10.1371/journal.pcbi.1003979)
Supplement: S1 Dataset — This compressed file contains tab-delimited text data files and other documents in 5 subfolders: (i) Colony_Area&Irregularity contains colony area and irregularity values for various glucose and agar combinations (indicated by the file names, for example A15G05TBR1 means FLO11 colony in 1.5% agar and 0.5% glucose); (ii) PDEmodel_python contains the files for numerically solving the PDE model of colony expansion; (iii) WrinkleDistance_Detected contains tab-delimited data of colony surface patterns detected using FFT; (iv) WrinkleDistance_Measured contains tab-delimited data of inter-wrinkle distances (human measurement); (v) FFT contains an example for image segmentation followed by Fast Fourier Transformation to extract significant frequencies/wavelengths. (ZIP) [file pcbi.1003979.s021.zip › SuppData/FFT/FFT example/analyzeimages_radial_image.m]

function [plotsurf,plotfreq,plotsurfradial,plotfreqradial]=analyzeimages_radial_image(img)

bw=sum(img,3);

%%%%%%%%%%%%%%%%%%%%%%%%%%%%%%%%%%%%%%%%%%
%Crop the image to make it smaller, normalize it since some images are 16
%or 24 bits
%%%%%%%%%%%%%%%%%%%%%%%%%%%%%%%%%%%%%%%%%%
props=regionprops(bw>0,'Centroid','MajorAxis');
centroid=props(1).Centroid;
boxwidth=props(1).MajorAxisLength/2;
dim=size(img);
vertuse=round(max(centroid(2)-boxwidth,1):min(centroid(2)+boxwidth,dim(1)));
horzuse=round(max(centroid(1)-boxwidth,1):min(centroid(1)+boxwidth,dim(2)));
set(gcf,'Position',[103     1    1178    949]);
if max(img(:))<256
    img=img*256;
end
img=img(vertuse,horzuse,:);
bw=(sum(double(img),3)/3);

%%%%%%%%%%%%%%%%%%%%%%%%%%%%%%%%%%%%%%%%%%
%Plot the image and its transformations
%%%%%%%%%%%%%%%%%%%%%%%%%%%%%%%%%%%%%%%%%%
numangles=720;

%plot the cropped image
subplot(2,2,1);imagesc(img);
%plot the FFT of pixels radiating from the center
subplot(2,2,2);[plotsurfradial,plotfreqradial]=plotoutwardfft(bw,numangles);
%plot the radial transformation of the image
subplot(2,2,3);plotRadial(bw,numangles);
%plot the FFT of pixels along set radii
subplot(2,2,4);[plotsurf,plotfreq]=plotradialfft(bw,numangles);
pause(1);


function [radialimage]=plotRadial(image,numangles)
%%%%%%%%%%%%%%%%%%%%%%%%%%%%%%%%%%%
%convert image to polar and plot
%%%%%%%%%%%%%%%%%%%%%%%%%%%%%%%%%%%
dim=size(image);
hold off;
r=floor(min(dim)/2-1);
radialimage=imgpolarcoord(image,r,numangles);
dim=size(radialimage);
boundaries=round([find(~min(radialimage,[],2),1),1]);
radialimage(boundaries,:)=min(radialimage(:));
imagesc(radialimage(end:-1:1,:))
shading flat
ylab20('r')
xlab20('\theta')

function [plotsurf,plotfreq]=plotradialfft(image,numangles)
%%%%%%%%%%%%%%%%%%%%%%%%%%%%%%%%%%%
%convert image to polar and plot
%for each radius calculate the fft
%%%%%%%%%%%%%%%%%%%%%%%%%%%%%%%%%%%
dim=size(image);
hold off;
df=1*360/numangles;
x=df:df:360;
layers=0:floor(min(dim)/2-1);
radialimage=imgpolarcoord(image,max(layers),numangles);
radialimage(end,:)=0;
dim=size(radialimage);
%calculate the ffts
for ii=1:dim(1)
    temp = fft(radialimage(ii,:));
    temp = abs(fftshift(temp));
    temp=temp(1:floor(length(temp)/2));
    Y(ii,:)=temp;
end

mostfreqs=(181-(df:df:180))*pi/180;
stepsize=1;
numberoftransforms= ceil(find(sum(Y,2),1,'last')/stepsize)-1;

%%%%%%%%%%%%%%%%
%plot the ffts, exclude a few so that the image is readable
%%%%%%%%%%%%%%%%
hold off
upper=0;
lower=Inf;
temp=Y;
boundaries=round([find(~min(radialimage,[],2),1),1]);
temp([1:boundaries(2),boundaries(1):end],:)=NaN;
for ii=1:1:numberoftransforms
    r=ii*stepsize;
    startind=(ii-1)*stepsize+1;
    endind=min(ii*stepsize,length(layers));
    out=nanmean(temp(startind:endind,:),1);
    controlI=sum(out);
    plotthis=out/controlI;
    plotthis=(plotthis);
    plotsurf(ii,:)=plotthis;
    
    plotfreq(ii,:)=mostfreqs;
    if sum(isfinite(plotthis))&&mod(ii,20)==0
        plot(plotfreq(ii,:),plotthis*500+ii,'color',ii*[1,0,0]/numberoftransforms,'linewidth',2)
        hold on;
        upper=max(upper,max(plotthis+ii));
        lower=min(lower,min(plotthis+ii));
        
    end
end

axis([0,pi,lower,upper]);
setfont(20)
ylab20('I');
xlab20('f, I=sin(f*\theta*180/\pi)')

function [plotsurf,plotfreq]=plotoutwardfft(image,numangles)
%%%%%%%%%%%%%%%%%%%%%%%%%%%%%%%%%%%
%convert image to polar and plot
%for each angle calculate the fft
%%%%%%%%%%%%%%%%%%%%%%%%%%%%%%%%%%%dim=size(image);
dim=size(image);
hold off;
df=360/numangles;
x=df:df:360;
layers=0:floor(min(dim)/2-1);
radialimage=imgpolarcoord(image,max(layers),numangles);
radialimage(end,:)=0;
boundary=round(find(~min(radialimage,[],2),1));
radialimage=radialimage(1:boundary,:);

for ii=1:length(x)
    temp = fft(radialimage(:,ii));
    temp = abs(fftshift(temp));
    temp=temp(1:floor(length(temp)/2));
    Y(ii,:)=temp;
end
frequencies=((length(temp)):-1:1)*pi/180;
%%%%%%%%%%%%%%%%
%plot the ffts, exclude a few so that the image is readable
%%%%%%%%%%%%%%%%
hold off
for ii=1:1:length(x)   
    plotsurf{ii}=Y(ii,:);
    plotfreq{ii}=frequencies;
    if mod(ii,20)==0
        plot(Y(ii,:)/10000+ii,frequencies,'color',ii*[1,0,0]/length(x),'linewidth',2)
        hold on;
    end
end

setfont(20)
xlab20('I');
ylab20('f, I=sin(f*r*180/\pi)')
