# Supplementary material for: Two-Dimensionality of Yeast Colony Expansion Accompanied by Pattern Formation
Source: PLoS Comput Biol. 2014 Dec 11;10(12):e1003979. doi: 10.1371/journal.pcbi.1003979 (PMC4263361; doi:10.1371/journal.pcbi.1003979)
Supplement: S1 Dataset — This compressed file contains tab-delimited text data files and other documents in 5 subfolders: (i) Colony_Area&Irregularity contains colony area and irregularity values for various glucose and agar combinations (indicated by the file names, for example A15G05TBR1 means FLO11 colony in 1.5% agar and 0.5% glucose); (ii) PDEmodel_python contains the files for numerically solving the PDE model of colony expansion; (iii) WrinkleDistance_Detected contains tab-delimited data of colony surface patterns detected using FFT; (iv) WrinkleDistance_Measured contains tab-delimited data of inter-wrinkle distances (human measurement); (v) FFT contains an example for image segmentation followed by Fast Fourier Transformation to extract significant frequencies/wavelengths. (ZIP) [file pcbi.1003979.s021.zip › SuppData/FFT/FFT example/findfrequencies.m]

function [success]=findfrequencies(filename,radius)
img=imread(filename);
img=mean(double(img),3);
filenamepath=filename;

%%%%%%%%%%%%%%%%%%%%%%%%%%%%%%%%%%%%%%%%%%
%Gather experimental conditions image names
%%%%%%%%%%%%%%%%%%%%%%%%%%%%%%%%%%%%%%%%%%

[junk,filename]=fileparts(filename);
datestr=regexp(filename,'(2013\d+)','Tokens');
glucose=regexp(filename,'G(\d+)A','Tokens');
agar=regexp(filename,'\d+A(\d+)','Tokens');
TBR=regexp(filename,'TBR(\d)','Tokens');

info.day=datenum(datestr{1},'yyyymmdd');
info.glucose=str2double(glucose{1})/10;
info.agar=str2double(agar{1})/10;
info.TBR=str2double(TBR{1});
info.filename=filenamepath;

mkdir('Radial')
mkdir('matfiles')
%%%%%%%%%%%%%%%%%%%%%%%%%%%%%%%%%%%%%%%%%%
%Analyze image
%%%%%%%%%%%%%%%%%%%%%%%%%%%%%%%%%%%%%%%%%%

mask=getmasks(img, radius);
figure;
[Iradial,frequenciesradial,Ioutward,frequenciesoutward]=analyzeimages_radial_image(double(img).*mask);
picsave(fullfile('.','Radial',filename));

%%%%%%%%%%%%%%%%%%%%%%%%%%%%%%%%%%%%%%%%%%
%save results
%%%%%%%%%%%%%%%%%%%%%%%%%%%%%%%%%%%%%%%%%%
info.outname=fullfile('.','matfiles',[filename,'.mat']);
save(info.outname,'info','Iradial','frequenciesradial','Ioutward','frequenciesoutward');
success=1;
