# Supplementary material for: Two-Dimensionality of Yeast Colony Expansion Accompanied by Pattern Formation
Source: PLoS Comput Biol. 2014 Dec 11;10(12):e1003979. doi: 10.1371/journal.pcbi.1003979 (PMC4263361; doi:10.1371/journal.pcbi.1003979)
Supplement: S1 Dataset — This compressed file contains tab-delimited text data files and other documents in 5 subfolders: (i) Colony_Area&Irregularity contains colony area and irregularity values for various glucose and agar combinations (indicated by the file names, for example A15G05TBR1 means FLO11 colony in 1.5% agar and 0.5% glucose); (ii) PDEmodel_python contains the files for numerically solving the PDE model of colony expansion; (iii) WrinkleDistance_Detected contains tab-delimited data of colony surface patterns detected using FFT; (iv) WrinkleDistance_Measured contains tab-delimited data of inter-wrinkle distances (human measurement); (v) FFT contains an example for image segmentation followed by Fast Fourier Transformation to extract significant frequencies/wavelengths. (ZIP) [file pcbi.1003979.s021.zip › SuppData/FFT/FFT example/getmasks.m]

function colony_mask=getmasks(image,radius)

[d,b,Gx,Gy]=edge(image);
transformed=hough_rhys(-Gx,Gy,radius);
H = fspecial('gaussian',50,4);
smoothed=imfilter(transformed,H);

%%%%%%%%%%%%%%%%%%%%%%%%%%%%%%
% find the strongest candidate for a circle center
[maxvals,vertind]=max(smoothed);
[b,horzind]=max(maxvals);
vertind=vertind(horzind);
%%%%%%%%%%%%%%%%%%%%%%%%%%%%%%
%create a mask from the circle center and radius
%%%%%%%%%%%%%%%%%%%%%%%%%%%%%%
dim=size(smoothed);
[xx,yy]=meshgrid(1:dim(2),1:dim(1));
z=(xx-horzind).^2/radius^2+(yy-vertind).^2/(radius)^2;
r=sqrt((xx-horzind).^2+(yy-vertind).^2);
greatz=(xx-horzind).^2/(radius*0.95)^2+(yy-vertind).^2/(0.95*radius)^2;
circlemask=~(z>1);
greatcircle=~(greatz>1);

%%%%%%%%%%%%%%%%%%%%%%%%%%%%%%
%Find pixels that look like a colony
%%%%%%%%%%%%%%%%%%%%%%%%%%%%%%
pixel_list=[image(greatcircle),r(greatcircle)];
pixel_list=pixel_list(pixel_list(:,1)>0,:);
myobj=gmdistribution.fit(pixel_list,2,'start',1+(pixel_list(:,1)>100));
mycluster=cluster(myobj,[image(:),r(:)]);
colony_mask=reshape(mycluster,size(image));
[junk,ind]=max(myobj.mu(:,1));
colony_mask=colony_mask==ind;
    
%%%%%%%%%%%%%%%%%%%%%%%%%%%%%%
%Smooth the mask, fill in holes, find the mask closest to the center of the
%plate
%%%%%%%%%%%%%%%%%%%%%%%%%%%%%%
props=regionprops(circlemask,'Centroid');
centers=round(vertcat(props(:).Centroid));

se=strel('diamond',1);
colony_mask=imfill(colony_mask,'holes');
for jj=1:2
    colony_mask=imerode(colony_mask,se);
end
colony_mask=imfill(colony_mask,'holes');

%choose the region with pixel closest to the center of the plate
colony_mask=bwlabel(colony_mask);
colony_mask=colony_mask(centers(1,2),centers(1,1))==colony_mask;

%smooth, then fill in any holes created from the smoothing
f=fspecial('gaussian',10,2);
colony_mask=(imfilter(colony_mask,f)>0.4);
colony_mask=imfill(colony_mask,'holes');
