# Supplementary material for: Two-Dimensionality of Yeast Colony Expansion Accompanied by Pattern Formation
Source: PLoS Comput Biol. 2014 Dec 11;10(12):e1003979. doi: 10.1371/journal.pcbi.1003979 (PMC4263361; doi:10.1371/journal.pcbi.1003979)
Supplement: S1 Dataset — This compressed file contains tab-delimited text data files and other documents in 5 subfolders: (i) Colony_Area&Irregularity contains colony area and irregularity values for various glucose and agar combinations (indicated by the file names, for example A15G05TBR1 means FLO11 colony in 1.5% agar and 0.5% glucose); (ii) PDEmodel_python contains the files for numerically solving the PDE model of colony expansion; (iii) WrinkleDistance_Detected contains tab-delimited data of colony surface patterns detected using FFT; (iv) WrinkleDistance_Measured contains tab-delimited data of inter-wrinkle distances (human measurement); (v) FFT contains an example for image segmentation followed by Fast Fourier Transformation to extract significant frequencies/wavelengths. (ZIP) [file pcbi.1003979.s021.zip › SuppData/FFT/FFT example/main.m]

function main
path(path,fullfile('..','work'))
close all
dirname=fullfile('..','Leica Flower plate-130219 tif');
plate_radius = 1000;
get_FFT_from_image=@(filename)findfrequencies(filename,plate_radius);
get_FFT_from_image(fullfile(dirname, 'G05A09TBR1_R1_20130223_09hour_23_min.tif'));
get_FFT_from_image(fullfile(dirname, 'G05A09TBR5_R1_20130223_09hour_20_min.tif'));
summarizeFFTbypeakNonCorrected
figure(1);subplot(221);title('FLO11');
figure(2);subplot(221);title('\Deltaflo11');
figure(3);title('FLO11');
figure(4);title('\Deltaflo11');
