# Supplementary material for: Two-Dimensionality of Yeast Colony Expansion Accompanied by Pattern Formation
Source: PLoS Comput Biol. 2014 Dec 11;10(12):e1003979. doi: 10.1371/journal.pcbi.1003979 (PMC4263361; doi:10.1371/journal.pcbi.1003979)
Supplement: S1 Dataset — This compressed file contains tab-delimited text data files and other documents in 5 subfolders: (i) Colony_Area&Irregularity contains colony area and irregularity values for various glucose and agar combinations (indicated by the file names, for example A15G05TBR1 means FLO11 colony in 1.5% agar and 0.5% glucose); (ii) PDEmodel_python contains the files for numerically solving the PDE model of colony expansion; (iii) WrinkleDistance_Detected contains tab-delimited data of colony surface patterns detected using FFT; (iv) WrinkleDistance_Measured contains tab-delimited data of inter-wrinkle distances (human measurement); (v) FFT contains an example for image segmentation followed by Fast Fourier Transformation to extract significant frequencies/wavelengths. (ZIP) [file pcbi.1003979.s021.zip › SuppData/FFT/FFT example/summarizeFFTbypeakNonCorrected.m]

function summarizeFFTbypeakNonCorrected
%%%%%%%%%%%%%%%%%%%%%%%%%%%%%%%%%%%%%%
%This program opens all of the previously calculated FFTs and finds
%frequencies that tend to be more dominant than others
%%%%%%%%%%%%%%%%%%%%%%%%%%%%%%%%%%%%%%
path(path,fullfile('..','work'))
mkdir('significant frequencies no corrections');
frequencies=filefun('./matfiles','TBR',@plotPvalues);
save idealfrequenciesnocorrection frequencies


function out=plotPvalues(filename)
%load the file, get the frequencies and intensities (I)
load(filename);
[freq,I]=getFreqIntensity(frequenciesradial,Iradial);

%clean up unwanted files from the load
clear Ioutward Iradial frequenciesoutward

%get the file name sans file extension type
[filename1]=regexp(filename,'(G.+)\.','tokens');
filename1=filename1{1}{1};
filename1=fullfile('.','significant frequencies no corrections',filename1);

%tstats contains which frequencies are the most significant compared to
%their neighbors
%significance is defined as:
%divide the image into 10 sections by radius
%look at the mean FFT spectra for each section.
%for each frequency, mean(amplitude) pair:
%  find the biggest drop in mean(amplitude) to the left, and the biggest drop in
%  mean(amplitude) to the right
%  
%  calculate t-values for the drops in amplitude
%  add up the log t values

tstats={};
if ~isempty(I)
    figure;
    [tstats]=plotcdf(freq,I);
    picsave(filename1)
end
%add the statistics to the information structure about the experiment and
%return it
info.tvals=tstats;
out=info;

function [frequency,Intensity]=getFreqIntensity(freqcell,Icell)
%log transform and flip the the intensities
CIr=vertcat(Icell);
Cfr=vertcat(freqcell);

rows=mean(isfinite(CIr),2);
maxr=find(rows,1,'last');
cutoff=1;
CIr=CIr(cutoff:maxr,end:-1:1);
frequency=Cfr(cutoff:maxr,end:-1:1);
%%%%%%%
Intensity=log(CIr);
Intensity(~isfinite(Intensity))=nan;


function [out]=plotcdf(freq,I)
%divide the colony into 10 sections
numlayers=10;
dim=size(I);
cutoff=[round([1:numlayers]*dim(1)/numlayers)];

hold off;
%set up the colors for the plot
colors=colormap(jet);
colordim=size(colors);
indices=floor(cutoff*colordim(1)/max(cutoff));
colors=arrayfun(@(in)colors(in,:),indices,'UniformOutput',false);
cutoff=[1,cutoff];

%set up colors, dots for the legend
semilogx(1,-1,'k.', 'markersize', 70)
hold on;plot(-1,-1,'k.', 'markersize', 40)
for ii=length(colors):-1:1
    semilogx(1000,0,'color',colors{ii});hold on;
end

if isempty(I)
    tempcdf=[];
else
    %plot the significance of the frequencies for the 10 different
    %layers and plot them
    for ii=2:length(cutoff)
        tempfreq=freq(cutoff(ii-1):cutoff(ii),:);
        tempI=I(cutoff(ii-1):cutoff(ii),:);
        tvals{ii-1}=plotpval(tempfreq,tempI,colors{ii-1}, cutoff(ii)/1000*(35/2));hold on;
    end
    setfont(20)
    ax=colorbar;
    caxis([0, dim(1)/1000*(35/2)])
    set(ax, 'fontsize',16);
    ax=get(ax,'ylabel');
    set(ax,'string','Radius (mm)','fontsize',16)
    
end
colors{3}=[0.4,0.4,1];
%find the 2 most significant frequencies for each layer, and plot them as
%dots, return the frequencies and their significance.
for ii=1:length(tvals)
    [pvals,maxfreqs]=getlocalmaxtvals(freq(1,:),tvals{ii},colors{ii}, cutoff(ii+1)/1000*(35/2));
    out(ii).tvals=tvals{ii};
    out(ii).radii=cutoff(ii+1);
    out(ii).tvals=pvals;
    out(ii).maxfreqs=maxfreqs;
end
legend('Most sig','2nd sig','location','northeast')

function [pvals,maxfreq]=getlocalmaxtvals(freq,tval,color, radius)
for ii=1:2
    %find the top two tvals, plot and return them
    [pvalue,ind]=max(tval);
    if ~isempty(freq) && ~isempty(ind)
        maxfreq(ii)=max([0,freq(1,ind)]);
        wavelength = (radius*2*pi)/(maxfreq(ii)*360/pi);
        pvals(ii)=pvalue;
        tval(round(max(1,ind/2)):round(min(ind*2,length(freq))))=-inf;
        hold on;plot(wavelength,pvals(ii),'k.','Markersize',40+20*(ii==1))
        hold on;plot(wavelength,pvals(ii),'.','Markersize',20+20*(ii==1),'color',color)
    else
        maxfreq(ii)=0;
        pvals(ii)=0;
    end
end


function tval=plotpval(freq, I, color, radius)
dim=size(I);
oscillations = freq*360/pi;
wavelength=radius* 2 *pi ./ oscillations;
numfreqs=dim(2);
%calculate the mean and standard deviation of intensities given a frequency
%over a subsection of the colony
mu=nanmean(I);
sigma=nanstd(I);
tval=zeros(size(mu));

for ii=8:(numfreqs-4)
    usethis=(ii-3):(ii-1);
    leftmu=mu(usethis);
    leftsigma=sigma(usethis);
    leftmu=leftmu(end:-1:1);
    leftsigma=leftsigma(end:-1:1);

    usethis=(ii+1):(ii+3);
    rightmu=mu(usethis);
    rightsigma=sigma(usethis);
    %significance: look for the greatest distance between adjacent
    %intensities for higher and lower frequences, normalized by their
    %standard deviations. Take these two intensity differences, log
    %transform them, and then add them up.
    leftt=(mu(ii)-leftmu)./sqrt((sigma(ii)+leftsigma)/dim(1));
    rightt=(mu(ii)-rightmu)./sqrt((sigma(ii)+rightsigma)/dim(1));
    [leftt]=max(leftt);
    [rightt]=max(rightt);
    temp=log10(leftt)+log10(rightt);
    if imag(temp)
        tval(ii)=0;
    else
        tval(ii)=temp;
    end
end

%plot and format the plot
semilogx(wavelength(1,:),tval,'color',color,'linewidth',2)
ylab20('Significance')
xlab20('Wavelength (mm)')
setfont(20);
tempaxis=axis;
tempmax=max([tempaxis(4),tval,1e-16]);
tempmax=5*ceil(tempmax/5);
axis([0.001,10,0,ceil(tempmax)]);
