# Supplementary material for: Two-Dimensionality of Yeast Colony Expansion Accompanied by Pattern Formation
Source: PLoS Comput Biol. 2014 Dec 11;10(12):e1003979. doi: 10.1371/journal.pcbi.1003979 (PMC4263361; doi:10.1371/journal.pcbi.1003979)
Supplement: S1 Dataset — This compressed file contains tab-delimited text data files and other documents in 5 subfolders: (i) Colony_Area&Irregularity contains colony area and irregularity values for various glucose and agar combinations (indicated by the file names, for example A15G05TBR1 means FLO11 colony in 1.5% agar and 0.5% glucose); (ii) PDEmodel_python contains the files for numerically solving the PDE model of colony expansion; (iii) WrinkleDistance_Detected contains tab-delimited data of colony surface patterns detected using FFT; (iv) WrinkleDistance_Measured contains tab-delimited data of inter-wrinkle distances (human measurement); (v) FFT contains an example for image segmentation followed by Fast Fourier Transformation to extract significant frequencies/wavelengths. (ZIP) [file pcbi.1003979.s021.zip › SuppData/FFT/work/filefun.m]

function [out,files]=filefun(directory,id,fx,varargin)
%% FUNCTION [out,files]=filefun(directory,id,fx,arg2,arg3,....,argn)
% Finds all files in 'directory', which have some text matching 'id', and
% passes the resulting filenames to the function specified in fx, with
% constant parameters given by arg2, arg3, etc...
%
% Example:
% This example finds all of the files with 'SDR' in Stability dose
% response 1
% (101709)/day 4 and applies fcsread to them.
%
% directorywithflowdata=fullfile('..','Stability dose response 1 (101709)','day 4');
% id='SDR';
% all=filefun(directorywithflowdata,id,@fcsread);
% bigmatrix=vertcat(all{:});
% pcolor(hist3(bigmatrix(:,1:2),[100,100]))
%
% Written by Rhys Adams, Jan 26, 2010

files=dir(directory);
regout=regexp({files(:).name},id,'once');
usethis=not(cellfun('isempty',regout))&not(cellfun(@isdir,{files(:).name}));
files={files(usethis).name};
out=cellfun(@(filename)fx(fullfile(directory,filename),varargin{:}),files,'uniformoutput',false);
