# Supplementary material for: Two-Dimensionality of Yeast Colony Expansion Accompanied by Pattern Formation
Source: PLoS Comput Biol. 2014 Dec 11;10(12):e1003979. doi: 10.1371/journal.pcbi.1003979 (PMC4263361; doi:10.1371/journal.pcbi.1003979)
Supplement: S1 Dataset — This compressed file contains tab-delimited text data files and other documents in 5 subfolders: (i) Colony_Area&Irregularity contains colony area and irregularity values for various glucose and agar combinations (indicated by the file names, for example A15G05TBR1 means FLO11 colony in 1.5% agar and 0.5% glucose); (ii) PDEmodel_python contains the files for numerically solving the PDE model of colony expansion; (iii) WrinkleDistance_Detected contains tab-delimited data of colony surface patterns detected using FFT; (iv) WrinkleDistance_Measured contains tab-delimited data of inter-wrinkle distances (human measurement); (v) FFT contains an example for image segmentation followed by Fast Fourier Transformation to extract significant frequencies/wavelengths. (ZIP) [file pcbi.1003979.s021.zip › SuppData/FFT/work/hough_rhys.m]

function out=hough_circle(Gx,Gy,radius)
%function out=houghpercent(Gx,Gy,radius)

G=sqrt(Gx.^2+Gy.^2);
dim=size(Gx);
out=zeros(dim);
deltax=radius*Gy./G;
deltay=radius*Gx./G;
[I,J]=find(G);
deltax=arrayfun(@(in_i,in_j)deltax(in_i,in_j),I,J);
deltay=arrayfun(@(in_i,in_j)deltay(in_i,in_j),I,J);
iprime=round([I+deltax;I-deltax]);
jprime=round([J-deltay;J+deltay]);
usethis=(iprime>0)&(jprime>0)&(iprime<dim(1))&(jprime<dim(2));
iprime=iprime(usethis);
jprime=jprime(usethis);
for ii=1:length(jprime)
    out(iprime(ii),jprime(ii))=out(iprime(ii),jprime(ii))+1;
end
