# Supplementary material for: Two-Dimensionality of Yeast Colony Expansion Accompanied by Pattern Formation
Source: PLoS Comput Biol. 2014 Dec 11;10(12):e1003979. doi: 10.1371/journal.pcbi.1003979 (PMC4263361; doi:10.1371/journal.pcbi.1003979)
Supplement: S1 Dataset — This compressed file contains tab-delimited text data files and other documents in 5 subfolders: (i) Colony_Area&Irregularity contains colony area and irregularity values for various glucose and agar combinations (indicated by the file names, for example A15G05TBR1 means FLO11 colony in 1.5% agar and 0.5% glucose); (ii) PDEmodel_python contains the files for numerically solving the PDE model of colony expansion; (iii) WrinkleDistance_Detected contains tab-delimited data of colony surface patterns detected using FFT; (iv) WrinkleDistance_Measured contains tab-delimited data of inter-wrinkle distances (human measurement); (v) FFT contains an example for image segmentation followed by Fast Fourier Transformation to extract significant frequencies/wavelengths. (ZIP) [file pcbi.1003979.s021.zip › SuppData/PDEmodel_python/Colony.py]

# -*- coding: utf-8 -*-
"""
Created on Thu Dec 26 22:45:21 2013

@author: Javad Noorbakhsh

This code contains the class Colony, which initializes, simulates an plots a 
colony expansion using nonlinear reaction-diffusion equations.
"""

import numpy as np
import matplotlib.pyplot as plt 
from time import time
from scipy import ndimage   

class Colony:
    countermax=1000                 # Number of steps before output is stored

    def __init__(self,R_init,G_init,R0,G0,Gamma,Radius,L,h):
        plt.close("all")
        
        self.h=h                    # Interval size in xy-direction.    
        self.h2=h**2
        self.dt=self.h2/10.0;       # Time step
        self.R_init=R_init          # Initial cell density
        self.G_init=G_init          # Initial nutrient concentration
        self.R0=R0  
        self.G0=G0  
        self.Gamma=Gamma            # Power of cell density in nonlinear diffusion term        
        self.Radius=Radius          # Radius of initial innoculation
        self.L=L                    # width/height of the simulation box
        self.nL=int(self.L/self.h); # Number of lattice points in each dimension
        self.initial_time=time()
        np.random.seed(1)
        
        self.R = np.zeros([self.nL,self.nL])            # Cell density
        self.G = self.G_init*np.ones([self.nL,self.nL]) # Nutrient concentration
       # Now, set the initial conditions
        for i in range(self.nL):
        	for j in range(self.nL):
        		if (i-self.nL/2.0)**2+(j-self.nL/2.0)**2 <= (self.Radius/self.h)**2:
                          self.R[i,j] = self.R_init*(np.random.rand()+0.5)   # Randomly set nonzero values for cell density inside a center (with average R0)

        # Initialize all matrices that will be called by reference                          
        self.RR=np.zeros([self.nL+2,self.nL+2])
        self.GG=np.zeros([self.nL+2,self.nL+2])
        self.D_RR=np.zeros([self.nL+2,self.nL+2])
        self.D2R=np.zeros([self.nL,self.nL])
        self.D2G=np.zeros([self.nL,self.nL])
        self.Rx=np.zeros([self.nL,self.nL])
        self.Ry=np.zeros([self.nL,self.nL])
        self.D_R=np.zeros([self.nL,self.nL])
        self.D_Rx=np.zeros([self.nL,self.nL])
        self.D_Ry=np.zeros([self.nL,self.nL])
    
    def FindAreaAndP2A(self):    # Find the perimeter of the colony
        Kernel=-np.ones([3,3])
        Kernel[1,1]=8
        self.I=self.R>0
        Area=np.sum(self.I) 
        Perim=abs(self.I*ndimage.convolve(self.I, Kernel, mode='nearest')>0)  # find the boundary of R>0
        P2A=np.sum(Perim)**2/(4*np.pi*Area)
        return [Area,P2A]
        
    def evolve_ts(self):
        # This function evolves the equations of motion for one time step using Euler method
        # RR/GG is R/G with pads on the boundaries to automatically take into account 
        # Neumann boundary conditions   
     
        # Pad R for Neumann boundary conditions
        self.RR[1:-1,1:-1]=self.R
        self.RR[1:-1,0]=self.R[:,1]
        self.RR[1:-1,-1]=self.R[:,-2]
        self.RR[0,1:-1]=self.R[1,:]
        self.RR[-1,1:-1]=self.R[-2,:]
         # Pad G for Neumann boundary conditions        
        self.GG[1:-1,1:-1]=self.G
        self.GG[1:-1,0]=self.G[:,1]
        self.GG[1:-1,-1]=self.G[:,-2]
        self.GG[0,1:-1]=self.G[1,:]
        self.GG[-1,1:-1]=self.G[-2,:]
        # Calculate Laplcians of R and G
        self.D2R[:,:]=(self.RR[1:-1,0:-2] + self.RR[1:-1,2:] -2*self.R)/self.h2+(self.RR[0:-2,1:-1] + self.RR[2:,1:-1] -2*self.R)/self.h2
        self.D2G[:,:]=(self.GG[1:-1,0:-2] + self.GG[1:-1,2:] -2*self.G)/self.h2+(self.GG[0:-2,1:-1] + self.GG[2:,1:-1] -2*self.G)/self.h2
        # Calculate gradient of R
        self.Rx[:,:]=(self.RR[1:-1,2:] - self.RR[1:-1,0:-2])/(2*self.h);
        self.Ry[:,:]=(self.RR[2:,1:-1] - self.RR[0:-2,1:-1])/(2*self.h);
        
        self.D_R[:,:]=(self.R**self.Gamma)*(self.R>=self.R0)*(self.G>=self.G0);   # Nonlinear diffusion constant for cell movement
        
        self.D_RR[1:-1,1:-1]=self.D_R
        self.D_RR[1:-1,0]=self.D_R[:,1]
        self.D_RR[1:-1,-1]=self.D_R[:,-2]
        self.D_RR[0,1:-1]=self.D_R[1,:]
        self.D_RR[-1,1:-1]=self.D_R[-2,:]
        
        # First derivatives of cell density's diffusion constant
        self.D_Rx[:,:]=(self.D_RR[1:-1,2:] - self.D_RR[1:-1,0:-2])/(2*self.h);      
        self.D_Ry[:,:]=(self.D_RR[2:,1:-1] - self.D_RR[0:-2,1:-1])/(2*self.h);
       
        # Equations of the model
        self.R[:,:]=self.R+self.dt*(  self.D_R*self.D2R+ (self.D_Rx*self.Rx + self.D_Ry*self.Ry)+ self.G*self.R  )
        self.G[:,:]=self.G+self.dt*(  self.D2G-self.G*self.R )

    def LoopThroughTime(self):  # Now, start the time evolution calculation...

        counter=self.countermax # counter used to avoid storing data on every time-step. Stores data after countermax time-steps
        done=False
        t=0;
        self.Area_store=[]
        self.time_store=[]
        self.P2A_store=[]

        while not(done):
            self.evolve_ts()
            t=t+self.dt
            
            if counter==self.countermax:
                counter=0   # reset counter
                
                [Area,P2A]=self.FindAreaAndP2A()
                self.Area_store.append(Area/(self.L/self.h)**2); # Store fraction of box area occupied by colony
                self.P2A_store.append(P2A); # Store P2A
                self.time_store.append(t);                  
                
                print 'Initial (R,G)=(%.3f,%.3f): t=%.1f, Area=%.2f, Time=%d seconds'%(self.R_init,self.G_init,t,self.Area_store[-1],time()-self.initial_time)
                if t>50:
                    Slope=(self.Area_store[-1]-self.Area_store[-2])/(self.time_store[-1]-self.time_store[-2]);  
                    if Slope<1e-9:   # Check if colony area has reached saturation
                        done=True;
            counter=counter+1     
        self.dA_dt=(np.gradient(self.Area_store)/np.gradient(self.time_store)).tolist()
        self.ColonyRadius=[(x/np.pi)**0.5 for x in self.Area_store]
    
    def PlotR(self):   # Plot 2D colony shape
        plt.imshow(self.R,cmap = plt.gray())
        plt.colorbar(shrink=1)
        plt.title('Glucose = '+str(self.G_init),fontsize=25,fontweight='bold')   
        
    def PlotArea(self): # Plot timecourse of colony area
        plt.plot(self.time_store,self.Area_store,linewidth=4)
        plt.xlabel('time', fontsize=20, fontweight='bold')
        plt.ylabel('Colony Area Ratio', fontsize=20, fontweight='bold')
        
    def PlotP2A(self):  # Plot time-course of P2A
        plt.plot(self.time_store,self.P2A_store,linewidth=4)
        plt.xlabel('time', fontsize=20, fontweight='bold')
        plt.ylabel('P2A', fontsize=20, fontweight='bold')
        plt.xticks(np.linspace(min(self.time_store), max(self.time_store), 5))             
