# Supplementary material for: Two-Dimensionality of Yeast Colony Expansion Accompanied by Pattern Formation
Source: PLoS Comput Biol. 2014 Dec 11;10(12):e1003979. doi: 10.1371/journal.pcbi.1003979 (PMC4263361; doi:10.1371/journal.pcbi.1003979)
Supplement: S1 Dataset — This compressed file contains tab-delimited text data files and other documents in 5 subfolders: (i) Colony_Area&Irregularity contains colony area and irregularity values for various glucose and agar combinations (indicated by the file names, for example A15G05TBR1 means FLO11 colony in 1.5% agar and 0.5% glucose); (ii) PDEmodel_python contains the files for numerically solving the PDE model of colony expansion; (iii) WrinkleDistance_Detected contains tab-delimited data of colony surface patterns detected using FFT; (iv) WrinkleDistance_Measured contains tab-delimited data of inter-wrinkle distances (human measurement); (v) FFT contains an example for image segmentation followed by Fast Fourier Transformation to extract significant frequencies/wavelengths. (ZIP) [file pcbi.1003979.s021.zip › SuppData/PDEmodel_python/MainFile.py]

# -*- coding: utf-8 -*-
"""
Created on Thu Dec 26 22:45:21 2013

@author: Javad Noorbakhsh

This script along with Colony.py runs a nonlinear reaction-diffusion set 
of equation which mimics the colony expantion in saccharomyces cerevisiae yeast. 

"""
import Colony 
import matplotlib.pyplot as plt 

h=0.8                                   # Interval size in xy-direction.
R0=0.01                                 # Density threshold
G0=0.014                                # nutrient threshold
G_init=0.110                            # Initial nutrient concentration
R_init=0.06                             # Initial cell density
Radius=16.0                             # Radius of initial innoculation
L=160.0                                 # width/height of the simulation box
Gamma=1                                 # Power of cell density in nonlinear diffusion term     

plt.close("all")     # Close all open windows                   
ThisColony=Colony.Colony(R_init,G_init,R0,G0,Gamma,Radius,L,h) # Call to the class Colony which simulates colony expansion equations
ThisColony.LoopThroughTime()   # Loops through forward integration time-steps

# Plot 2D colony shape, area time-course, and P2A time-course
ThisColony.PlotR()
plt.figure()
ThisColony.PlotArea()
plt.figure()
ThisColony.PlotP2A()
