# Supplementary material for: Two-Dimensionality of Yeast Colony Expansion Accompanied by Pattern Formation
Source: PLoS Comput Biol. 2014 Dec 11;10(12):e1003979. doi: 10.1371/journal.pcbi.1003979 (PMC4263361; doi:10.1371/journal.pcbi.1003979)
Supplement: S1 Dataset — This compressed file contains tab-delimited text data files and other documents in 5 subfolders: (i) Colony_Area&Irregularity contains colony area and irregularity values for various glucose and agar combinations (indicated by the file names, for example A15G05TBR1 means FLO11 colony in 1.5% agar and 0.5% glucose); (ii) PDEmodel_python contains the files for numerically solving the PDE model of colony expansion; (iii) WrinkleDistance_Detected contains tab-delimited data of colony surface patterns detected using FFT; (iv) WrinkleDistance_Measured contains tab-delimited data of inter-wrinkle distances (human measurement); (v) FFT contains an example for image segmentation followed by Fast Fourier Transformation to extract significant frequencies/wavelengths. (ZIP) [file pcbi.1003979.s021.zip › SuppData/WrinkleDistance_Detected/summarystatisticsPrimary.txt]

 % agar, glucose, TBR, percent significant, geometric mean wavelength, geometric standard deviation wavelength
   3.0000000e-01   5.0000000e-01   1.0000000e+00   1.5600000e-01   1.6180058e+00   2.3114004e+00
   3.0000000e-01   5.0000000e-01   5.0000000e+00   1.0000000e-01   1.8448130e+00   1.0000000e+00
   3.0000000e-01   1.0000000e+00   1.0000000e+00   7.2000000e-02   1.6676936e+00   2.1590697e+00
   3.0000000e-01   1.0000000e+00   5.0000000e+00   0.0000000e+00             NaN             NaN
   3.0000000e-01   2.0000000e+00   1.0000000e+00   9.6551724e-02   1.5152448e+00   2.2082359e+00
   3.0000000e-01   2.0000000e+00   5.0000000e+00   1.4285714e-02   3.1296278e+00   1.2769239e+00
   6.0000000e-01   5.0000000e-01   1.0000000e+00   1.3488372e-01   2.3264484e+00   2.1570550e+00
   6.0000000e-01   5.0000000e-01   5.0000000e+00   1.8181818e-02   2.9588363e+00   1.5208784e+00
   6.0000000e-01   1.0000000e+00   1.0000000e+00   1.0425532e-01   1.1348671e+00   1.9033730e+00
   6.0000000e-01   1.0000000e+00   5.0000000e+00   2.2727273e-02   3.2378345e+00   1.5067144e+00
   6.0000000e-01   2.0000000e+00   1.0000000e+00   1.7826087e-01   1.6247550e+00   2.0484559e+00
   6.0000000e-01   2.0000000e+00   5.0000000e+00   4.5454545e-03   2.1391390e+00   1.0000000e+00
   9.0000000e-01   5.0000000e-01   1.0000000e+00   3.1086957e-01   1.2715894e+00   1.8067725e+00
   9.0000000e-01   5.0000000e-01   5.0000000e+00   0.0000000e+00             NaN             NaN
   9.0000000e-01   1.0000000e+00   1.0000000e+00   2.9600000e-01   1.4628526e+00   2.0251677e+00
   9.0000000e-01   1.0000000e+00   5.0000000e+00   9.0909091e-03   2.3290736e+00   1.1490425e+00
   9.0000000e-01   2.0000000e+00   1.0000000e+00   1.3695652e-01   1.6827421e+00   2.1596964e+00
   9.0000000e-01   2.0000000e+00   5.0000000e+00   1.8181818e-02   2.6825111e+00   1.4229532e+00
   1.5000000e+00   5.0000000e-01   1.0000000e+00   3.0512821e-01   7.5455239e-01   1.9141533e+00
   1.5000000e+00   5.0000000e-01   5.0000000e+00   0.0000000e+00             NaN             NaN
   1.5000000e+00   1.0000000e+00   1.0000000e+00   2.4047619e-01   1.0089128e+00   2.2183605e+00
   1.5000000e+00   1.0000000e+00   5.0000000e+00   1.9047619e-02   2.7393886e+00   1.4880382e+00
   1.5000000e+00   2.0000000e+00   1.0000000e+00   1.3783784e-01   1.1943917e+00   2.3622786e+00
   1.5000000e+00   2.0000000e+00   5.0000000e+00   2.2727273e-02   2.9941630e+00   1.5140945e+00
   3.0000000e+00   5.0000000e-01   1.0000000e+00   1.5000000e-01   6.7369589e-01   1.9727468e+00
   3.0000000e+00   5.0000000e-01   5.0000000e+00   5.8333333e-02   8.9204195e-01   1.4485607e+00
   3.0000000e+00   1.0000000e+00   1.0000000e+00   1.5806452e-01   1.2443057e+00   2.3228364e+00
   3.0000000e+00   1.0000000e+00   5.0000000e+00   3.3333333e-02   1.8072105e+00   1.7044484e+00
   3.0000000e+00   2.0000000e+00   1.0000000e+00   4.6666667e-02   7.5867610e-01   2.0141115e+00
   3.0000000e+00   2.0000000e+00   5.0000000e+00   8.3333333e-03   1.4110987e+00   1.0000000e+00
   6.0000000e+00   5.0000000e-01   1.0000000e+00   1.0909091e-01   7.1467870e-01   1.8107933e+00
   6.0000000e+00   5.0000000e-01   5.0000000e+00   0.0000000e+00             NaN             NaN
   6.0000000e+00   1.0000000e+00   1.0000000e+00   1.9310345e-01   7.9490602e-01   2.2943781e+00
   6.0000000e+00   1.0000000e+00   5.0000000e+00   2.0000000e-02   9.9713249e-01   1.6460845e+00
   6.0000000e+00   2.0000000e+00   1.0000000e+00   1.3333333e-02   1.0137684e+00   2.2234799e+00
   6.0000000e+00   2.0000000e+00   5.0000000e+00   0.0000000e+00             NaN             NaN
