# Supplementary material for: Two-Dimensionality of Yeast Colony Expansion Accompanied by Pattern Formation
Source: PLoS Comput Biol. 2014 Dec 11;10(12):e1003979. doi: 10.1371/journal.pcbi.1003979 (PMC4263361; doi:10.1371/journal.pcbi.1003979)
Supplement: S1 Dataset — This compressed file contains tab-delimited text data files and other documents in 5 subfolders: (i) Colony_Area&Irregularity contains colony area and irregularity values for various glucose and agar combinations (indicated by the file names, for example A15G05TBR1 means FLO11 colony in 1.5% agar and 0.5% glucose); (ii) PDEmodel_python contains the files for numerically solving the PDE model of colony expansion; (iii) WrinkleDistance_Detected contains tab-delimited data of colony surface patterns detected using FFT; (iv) WrinkleDistance_Measured contains tab-delimited data of inter-wrinkle distances (human measurement); (v) FFT contains an example for image segmentation followed by Fast Fourier Transformation to extract significant frequencies/wavelengths. (ZIP) [file pcbi.1003979.s021.zip › SuppData/WrinkleDistance_Detected/summarystatisticsSecondary.txt]

 % agar, glucose, TBR, percent significant, geometric mean wavelength, geometric standard deviation wavelength
   3.0000000e-01   5.0000000e-01   1.0000000e+00   4.8400000e-01   1.6463932e+00   2.5570231e+00
   3.0000000e-01   5.0000000e-01   5.0000000e+00   5.0000000e-01   1.4788041e+00   2.0465736e+00
   3.0000000e-01   1.0000000e+00   1.0000000e+00   3.5600000e-01   2.0544087e+00   2.4116931e+00
   3.0000000e-01   1.0000000e+00   5.0000000e+00   1.5000000e-01   2.2188692e+00   1.6828380e+00
   3.0000000e-01   2.0000000e+00   1.0000000e+00   4.2068966e-01   3.1170027e+00   1.9537462e+00
   3.0000000e-01   2.0000000e+00   5.0000000e+00   3.7857143e-01   4.7276550e+00   1.3740810e+00
   6.0000000e-01   5.0000000e-01   1.0000000e+00   6.8604651e-01   2.2740697e+00   1.4177285e+00
   6.0000000e-01   5.0000000e-01   5.0000000e+00   2.8181818e-01   3.7452320e+00   1.2997694e+00
   6.0000000e-01   1.0000000e+00   1.0000000e+00   5.4042553e-01   2.6014152e+00   1.6641528e+00
   6.0000000e-01   1.0000000e+00   5.0000000e+00   3.0454545e-01   4.2445317e+00   1.3117678e+00
   6.0000000e-01   2.0000000e+00   1.0000000e+00   5.9130435e-01   2.4690553e+00   1.7675477e+00
   6.0000000e-01   2.0000000e+00   5.0000000e+00   3.2272727e-01   4.1332117e+00   1.2738508e+00
   9.0000000e-01   5.0000000e-01   1.0000000e+00   6.6521739e-01   2.0035052e+00   1.4569810e+00
   9.0000000e-01   5.0000000e-01   5.0000000e+00   1.7142857e-01   3.5338543e+00   1.2050321e+00
   9.0000000e-01   1.0000000e+00   1.0000000e+00   7.5800000e-01   1.9362411e+00   1.4130152e+00
   9.0000000e-01   1.0000000e+00   5.0000000e+00   2.1363636e-01   4.0246020e+00   1.2799852e+00
   9.0000000e-01   2.0000000e+00   1.0000000e+00   5.9347826e-01   1.6555059e+00   1.5269308e+00
   9.0000000e-01   2.0000000e+00   5.0000000e+00   2.2727273e-01   3.6129571e+00   1.3201990e+00
   1.5000000e+00   5.0000000e-01   1.0000000e+00   6.1282051e-01   1.0409580e+00   1.7977206e+00
   1.5000000e+00   5.0000000e-01   5.0000000e+00   1.1666667e-01   3.4725154e+00   1.2196084e+00
   1.5000000e+00   1.0000000e+00   1.0000000e+00   6.4047619e-01   9.7213793e-01   1.7967302e+00
   1.5000000e+00   1.0000000e+00   5.0000000e+00   1.7142857e-01   3.1858301e+00   1.6981058e+00
   1.5000000e+00   2.0000000e+00   1.0000000e+00   3.6486486e-01   8.7044713e-01   1.8374373e+00
   1.5000000e+00   2.0000000e+00   5.0000000e+00   2.2727273e-01   2.6993494e+00   1.7024240e+00
   3.0000000e+00   5.0000000e-01   1.0000000e+00   4.6176471e-01   9.5937145e-01   2.0988718e+00
   3.0000000e+00   5.0000000e-01   5.0000000e+00   2.0000000e-01   1.2865053e+00   1.5990942e+00
   3.0000000e+00   1.0000000e+00   1.0000000e+00   5.5161290e-01   9.0746944e-01   2.2219782e+00
   3.0000000e+00   1.0000000e+00   5.0000000e+00   2.6666667e-01   2.6294580e+00   1.4287989e+00
   3.0000000e+00   2.0000000e+00   1.0000000e+00   2.1333333e-01   5.8242411e-01   1.3862122e+00
   3.0000000e+00   2.0000000e+00   5.0000000e+00   1.5833333e-01   1.5592676e+00   1.4075434e+00
   6.0000000e+00   5.0000000e-01   1.0000000e+00   3.4545455e-01   8.2866741e-01   1.8867827e+00
   6.0000000e+00   5.0000000e-01   5.0000000e+00   1.8571429e-01   1.5962189e+00   1.2419074e+00
   6.0000000e+00   1.0000000e+00   1.0000000e+00   4.2413793e-01   8.2323608e-01   1.7829296e+00
   6.0000000e+00   1.0000000e+00   5.0000000e+00   1.4000000e-01   1.0307758e+00   1.8406660e+00
   6.0000000e+00   2.0000000e+00   1.0000000e+00   2.3333333e-01   1.1978519e+00   1.5118060e+00
   6.0000000e+00   2.0000000e+00   5.0000000e+00   2.0666667e-01   1.2237256e+00   1.2621629e+00
