# Supplementary material for: Two-Dimensionality of Yeast Colony Expansion Accompanied by Pattern Formation
Source: PLoS Comput Biol. 2014 Dec 11;10(12):e1003979. doi: 10.1371/journal.pcbi.1003979 (PMC4263361; doi:10.1371/journal.pcbi.1003979)
Supplement: S1 Dataset — This compressed file contains tab-delimited text data files and other documents in 5 subfolders: (i) Colony_Area&Irregularity contains colony area and irregularity values for various glucose and agar combinations (indicated by the file names, for example A15G05TBR1 means FLO11 colony in 1.5% agar and 0.5% glucose); (ii) PDEmodel_python contains the files for numerically solving the PDE model of colony expansion; (iii) WrinkleDistance_Detected contains tab-delimited data of colony surface patterns detected using FFT; (iv) WrinkleDistance_Measured contains tab-delimited data of inter-wrinkle distances (human measurement); (v) FFT contains an example for image segmentation followed by Fast Fourier Transformation to extract significant frequencies/wavelengths. (ZIP) [file pcbi.1003979.s021.zip › SuppData/WrinkleDistance_Measured/Agar03_1.txt]

YPD 0.3% Agar plate
Wrinkles (primary wavelength)
"distance(di)" is the measured distance between adjacent wrinkles.
All measured distances lie on the same circle, the diameter of which is "diameter(d)"

distance(di)(unit: mm)          diameter(d)(unit: mm)
0.523                          18.44  
0.494                          18.44  
0.436                          18.44  
0.465                          18.44  
0.552                          18.44  
0.494                          18.44  
0.349                          18.44  
0.552                          18.44  
0.552                          18.44  
0.436                          18.44  
0.494                          18.44  
0.378                          18.44  
0.465                          18.44  
0.523                          18.44  
0.436                          18.44  
0.320                          18.44  
0.727                          17.14
0.436                          17.14
0.378                          17.14
0.436                          17.14
0.64                           17.14
0.465                          17.14
0.465                          17.14
0.465                          17.14
0.29                           17.14
0.523                          17.14
0.29                           17.14
0.32                           17.14
0.38                           17.14
0.436                          17.14
0.49                           17.14
0.465                          17.14
0.465                          17.14
0.291                          17.14
0.523                          17.14
0.523                          17.14
0.32                           17.14
0.29                           17.14
0.378                          17.14
0.233                          17.14
0.349                          17.14
0.378                          17.14
0.494                          17.14
0.378                          15.23
0.349                          15.23
0.407                          15.23
0.436                          15.23
0.291                          15.23
0.465                          15.23
0.349                          15.23
0.465                          15.23
0.669                          15.23
0.552                          15.23
0.494                          15.23
0.698                          15.23
0.669                          15.23
0.378                          15.23
0.320                          15.23
0.407                          15.23
0.378                          15.23
0.291                          15.23
0.407                          15.23
0.378                          15.23
0.523                          15.23
0.378                          15.23
0.349                          15.23
0.378                          15.23
0.349                          21.73
0.436                          21.73
0.436                          21.73
0.436                          21.73
0.436                          21.73
0.552                          21.73
0.552                          21.73
0.611                          21.73
0.407                          21.73
0.465                          21.73
0.611                          21.73
0.494                          21.73
0.552                          21.73
0.698                          21.73
0.843                          21.73
0.407                          24.03 
0.378                          24.03 
0.32                           24.03 
0.436                          24.03 
0.320                          24.03 
0.349                          24.03 
0.407                          24.03 
0.407                          24.03 
0.727                          24.03 
0.349                          24.03 
0.436                          24.03 
0.262                          24.03 
0.349                          24.03 
0.349                          24.03 
0.349                          24.03 
0.320                          24.03 
0.465                          24.03 
0.291                          24.03 
0.436                          24.03 
0.378                          24.03 
0.262                          24.95 
0.436                          24.95 
0.378                          24.95 
0.32                           24.95 
0.262                          24.95 
0.32                           24.95 
0.436                          24.95 
0.523                          24.95 
0.320                          24.95 
0.378                          24.95 
0.320                          24.95 
0.349                          24.95 
0.349                          24.95 
0.436                          24.95 
0.494                          24.95 
0.407                          24.95 
0.32                           24.95 
0.436                          24.95 
0.349                          24.95 
0.494                          24.95 
0.378                          24.95 
0.204                          24.95 
0.378                          24.95 
0.407                          24.95 
0.349                          24.95 
0.349                          24.95 
0.291                          24.95 
0.291                          24.95 
0.378                          24.95 
0.262                          24.95 
0.262                          24.95 
0.465                          24.95 
0.349                          26.48
0.262                          26.48
0.436                          26.48
0.320                          26.48
0.407                          26.48
0.291                          26.48
0.291                          26.48
0.465                          26.48
0.349                          26.48
0.262                          26.48
0.291                          26.48
0.378                          26.48
0.262                          26.48
