# Supplementary material for: Two-Dimensionality of Yeast Colony Expansion Accompanied by Pattern Formation
Source: PLoS Comput Biol. 2014 Dec 11;10(12):e1003979. doi: 10.1371/journal.pcbi.1003979 (PMC4263361; doi:10.1371/journal.pcbi.1003979)
Supplement: S1 Dataset — This compressed file contains tab-delimited text data files and other documents in 5 subfolders: (i) Colony_Area&Irregularity contains colony area and irregularity values for various glucose and agar combinations (indicated by the file names, for example A15G05TBR1 means FLO11 colony in 1.5% agar and 0.5% glucose); (ii) PDEmodel_python contains the files for numerically solving the PDE model of colony expansion; (iii) WrinkleDistance_Detected contains tab-delimited data of colony surface patterns detected using FFT; (iv) WrinkleDistance_Measured contains tab-delimited data of inter-wrinkle distances (human measurement); (v) FFT contains an example for image segmentation followed by Fast Fourier Transformation to extract significant frequencies/wavelengths. (ZIP) [file pcbi.1003979.s021.zip › SuppData/WrinkleDistance_Measured/Agar03_2.txt]

YPD 0.3% Agar plate
Spokes (secondary wavelength)
"distance(di)" is the measured distance between adjacent spokes.
All measured distances lie on the same circle, the diameter of which is "diameter(d)"

distance(di)(unit: mm)       diameter(d)(unit: mm)
3.87                         18.44
3.87                         18.44
2.86                         18.44
2.16                         18.44
2.63                         18.44
4.33                         17.14
3.17                         17.14
2.87                         17.14
2.71                         17.14
4.25                         17.14
2.71                         17.14
2.86                         17.14
2.55                         17.14
1.78                         17.14
3.48                         17.14
2.40                         15.23
3.17                         15.23
2.86                         15.23
3.17                         15.23
2.86                         24.03
3.32                         24.03
2.86                         24.03
1.78                         24.03
4.10                         24.03
2.40                         24.03
2.32                         24.03
3.17                         24.03
4.18                         24.03
5.26                         24.95 
5.13                         24.95 
5.18                         24.95 
4.72                         24.95 
6.19                         24.95 
2.63                         24.95 
4.33                         24.95 
4.33                         24.95 
3.79                         24.95 
2.71                         24.95 
2.71                         24.95 
3.17                         24.95 
4.18                         24.95 
4.26                         24.95 
3.25                         24.95 
5.18                         26.48
4.18                         26.48
3.40                         26.48
4.80                         26.48
6.80                         26.48
5.34                         26.48
