# Supplementary material for: Two-Dimensionality of Yeast Colony Expansion Accompanied by Pattern Formation
Source: PLoS Comput Biol. 2014 Dec 11;10(12):e1003979. doi: 10.1371/journal.pcbi.1003979 (PMC4263361; doi:10.1371/journal.pcbi.1003979)
Supplement: S1 Dataset — This compressed file contains tab-delimited text data files and other documents in 5 subfolders: (i) Colony_Area&Irregularity contains colony area and irregularity values for various glucose and agar combinations (indicated by the file names, for example A15G05TBR1 means FLO11 colony in 1.5% agar and 0.5% glucose); (ii) PDEmodel_python contains the files for numerically solving the PDE model of colony expansion; (iii) WrinkleDistance_Detected contains tab-delimited data of colony surface patterns detected using FFT; (iv) WrinkleDistance_Measured contains tab-delimited data of inter-wrinkle distances (human measurement); (v) FFT contains an example for image segmentation followed by Fast Fourier Transformation to extract significant frequencies/wavelengths. (ZIP) [file pcbi.1003979.s021.zip › SuppData/WrinkleDistance_Measured/Agar06_1.txt]

YPD 0.6% Agar plate
Wrinkles (primary wavelength)
"distance(di)" is the measured distance between adjacent wrinkles.
All measured distances lie on the same circle, the diameter of which is "diameter(d)"

distance(di)(unit: mm)        diameter(d)(unit: mm)

0.322                          20.94
0.410                          20.94
0.264                          20.94
0.352                          20.94
0.352                          20.94
0.381                          20.94
0.352                          20.94
0.251                          20.94
0.234                          20.94
0.264                          20.94
0.352                          20.94
0.205                          20.94
0.381                          20.94
0.264                          20.94
0.381                          20.94
0.264                          20.94
0.205                          20.94
0.352                          21.25
0.205                          21.25
0.293                          21.25
0.322                          21.25
0.234                          21.25
0.264                          21.25
0.264                          21.25
0.234                          21.25
0.381                          21.25
0.469                          21.25
0.557                          21.25
0.440                          21.25
0.410                          21.25
0.264                          21.25
0.293                          21.25
0.410                          21.25
0.352                          21.25
0.322                          21.25
0.322                          21.25
0.322                          21.25
0.322                          21.25
0.469                          21.25
0.322                          21.25
0.234                          21.25
0.205                          21.25
0.293                          21.25
0.205                          21.25
0.205                          21.25
0.322                          21.25
0.264                          21.25
0.322                          21.25
0.381                          21.25
0.264                          21.25
0.410                          21.10
0.293                          21.10
0.264                          21.10
0.322                          21.10
0.205                          21.10
0.264                          21.10
0.322                          21.10
0.352                          21.10
0.352                          21.10
0.264                          21.10
0.234                          21.10
0.264                          21.10
0.205                          21.10
0.205                          21.10
0.234                          21.10
0.234                          21.10
0.381                          21.10
0.234                          21.10
0.205                          21.10
0.264                          21.10
0.264                          21.10
0.322                          21.10
0.293                          21.10
0.264                          21.10
0.352                          21.10
0.322                          21.10
0.264                          21.10
0.352                          21.10
0.234                          26.41
0.293                          26.41
0.234                          26.41
0.352                          26.41
0.293                          26.41
0.293                          26.41
0.205                          26.41
0.352                          26.41
0.264                          26.41
0.264                          26.41
0.205                          26.41
0.352                          26.41
0.381                          26.41
0.381                          26.41
0.264                          26.41
0.293                          26.41
0.293                          26.41
0.322                          26.41
0.264                          26.41
0.322                          26.41
0.234                          26.41
0.322                          26.41
0.264                          26.41
0.264                          26.41
0.205                          26.41
0.410                          26.41
0.293                          26.41
0.234                          26.41
0.234                          26.41
0.322                          26.41
0.322                          26.41
0.264                          26.41
0.293                          26.41
0.264                          26.41
0.264                          26.41
0.322                          25.78
0.264                          25.78
0.294                          25.78
0.264                          25.78
0.264                          25.78
0.264                          25.78
0.352                          25.78
0.469                          25.78
0.381                          25.78
0.322                          25.78
0.352                          25.78
0.322                          25.78
0.264                          25.78
0.205                          25.31
0.234                          25.31
0.293                          25.31
0.381                          25.31
0.293                          25.31
0.381                          25.31
0.352                          25.31
0.293                          25.31
0.205                          25.31
0.205                          25.31
0.264                          25.31
0.352                          25.31
0.322                          25.31
0.264                          25.31
0.352                          25.31
0.352                          25.31
0.293                          25.31
0.234                          25.31
0.234                          25.31
0.264                          25.31
0.264                          25.31
0.264                          25.16
0.264                          25.16
0.322                          25.16
0.381                          25.16
0.322                          25.16
0.381                          25.16
0.322                          25.16
0.205                          25.16
0.264                          25.16
0.205                          25.16
0.264                          25.16
0.352                          27.5
0.381                          27.5
0.352                          27.5
0.381                          27.5
0.264                          27.5
0.381                          27.5
0.205                          27.5
0.352                          27.5
0.264                          27.5
0.381                          27.5
0.352                          27.5
0.322                          27.5
0.322                          27.5
0.322                          27.5
0.234                          27.5
0.381                          27.5
0.381                          27.5
0.381                          27.5
0.322                          27.5
0.234                          26.72
0.264                          26.72
0.205                          26.72
0.264                          26.72
0.322                          26.72
0.293                          26.72
0.264                          26.72
0.381                          26.72
0.322                          26.72
0.352                          26.72
0.264                          26.72
0.205                          26.72
0.410                          26.72
0.322                          26.72
0.381                          26.72
0.498                          26.72
0.205                          26.72
0.322                          26.72
0.498                          26.72
0.293                          26.72
0.410                          26.72
0.293                          26.72
0.234                          26.72
0.264                          26.72
0.234                          26.72
0.352                          26.72
0.322                          26.72
0.322                          26.72
0.381                          26.72
0.293                          26.72
