# Supplementary material for: Two-Dimensionality of Yeast Colony Expansion Accompanied by Pattern Formation
Source: PLoS Comput Biol. 2014 Dec 11;10(12):e1003979. doi: 10.1371/journal.pcbi.1003979 (PMC4263361; doi:10.1371/journal.pcbi.1003979)
Supplement: S1 Dataset — This compressed file contains tab-delimited text data files and other documents in 5 subfolders: (i) Colony_Area&Irregularity contains colony area and irregularity values for various glucose and agar combinations (indicated by the file names, for example A15G05TBR1 means FLO11 colony in 1.5% agar and 0.5% glucose); (ii) PDEmodel_python contains the files for numerically solving the PDE model of colony expansion; (iii) WrinkleDistance_Detected contains tab-delimited data of colony surface patterns detected using FFT; (iv) WrinkleDistance_Measured contains tab-delimited data of inter-wrinkle distances (human measurement); (v) FFT contains an example for image segmentation followed by Fast Fourier Transformation to extract significant frequencies/wavelengths. (ZIP) [file pcbi.1003979.s021.zip › SuppData/WrinkleDistance_Measured/Agar06_2.txt]

YPD 0.6% Agar plate
Spokes (secondary wavelength)
"distance(di)" is the measured distance between adjacent spokes.
All measured distances lie on the same circle, the diameter of which is "diameter(d)"

distance(di)(unit: mm)      diameter(d)(unit: mm)

1.29                         20.94
1.76                         20.94
1.46                         20.94
1.58                         20.94
1.93                         20.94
2.11                         20.94
2.17                         20.94
2.52                         20.94
1.64                         20.94
1.52                         20.94
2.23                         20.94
1.99                         20.94
2.64                         20.94
1.99                         20.94
1.82                         20.94
2.40                         20.94
3.04                         20.94
1.82                         20.94
1.93                         20.94
2.05                         20.94
2.05                         20.94
1.7                          20.94
1.58                         20.94
1.7                          20.94
2.70                         20.94
2.70                         20.94
1.41                         20.94
1.41                         21.25
1.11                         21.25
2.23                         21.25
1.11                         21.25
1.11                         21.25
1.88                         21.25
1.88                         21.25
1.88                         21.25
1.52                         21.25
0.76                         21.25
1.29                         21.25
1.93                         21.1
2.17                         21.1
1.82                         21.1
1.58                         21.1
1.87                         21.1
1.52                         21.1
1                            21.1
2.52                         21.1
2.11                         21.1
1.93                         21.1
1.46                         21.1
1.82                         21.1
2.70                         21.1
2.29                         21.1
1.82                         21.1
1.58                         21.1
2.23                         26.41
1.58                         26.41
2.40                         26.41
1.76                         26.41
1.52                         26.41
2.05                         26.41
1.58                         26.41
1.52                         26.41
1.99                         26.41
1                            26.41
1.64                         26.41
1.99                         26.41
1.99                         25.78
1.35                         25.78
1.82                         25.78
2.23                         25.78
0.76                         25.78
1.11                         25.78
0.76                         25.78
1.11                         25.78
0.76                         25.78
1.23                         25.78
1.7                          25.78
1.99                         25.78
1.46                         25.78
1.7                          25.78
1.93                         25.31
1.58                         25.31
1.05                         25.31
1.76                         25.31
1.64                         25.31
1.05                         25.31
1.35                         25.31
2.05                         25.31
1.29                         25.31
1.35                         25.31
1.64                         25.16
1.7                          25.16
2.05                         25.16
1.35                         25.16
2.17                         25.16
1.99                         25.16
1.76                         25.16
1.23                         25.16
1.82                         27.5
2.05                         27.5
2.11                         27.5                    
1.58                         27.5
1.76                         27.5
1.82                         27.5
1.46                         27.5
2.17                         27.5
1.93                         26.72
2.17                         26.72
1.41                         26.72
1.99                         26.72
1.11                         26.72
1.93                         26.72
1.35                         26.72
2.17                         26.72
1.82                         26.72
1.58                         26.72
