# Supplementary material for: Two-Dimensionality of Yeast Colony Expansion Accompanied by Pattern Formation
Source: PLoS Comput Biol. 2014 Dec 11;10(12):e1003979. doi: 10.1371/journal.pcbi.1003979 (PMC4263361; doi:10.1371/journal.pcbi.1003979)
Supplement: S1 Dataset — This compressed file contains tab-delimited text data files and other documents in 5 subfolders: (i) Colony_Area&Irregularity contains colony area and irregularity values for various glucose and agar combinations (indicated by the file names, for example A15G05TBR1 means FLO11 colony in 1.5% agar and 0.5% glucose); (ii) PDEmodel_python contains the files for numerically solving the PDE model of colony expansion; (iii) WrinkleDistance_Detected contains tab-delimited data of colony surface patterns detected using FFT; (iv) WrinkleDistance_Measured contains tab-delimited data of inter-wrinkle distances (human measurement); (v) FFT contains an example for image segmentation followed by Fast Fourier Transformation to extract significant frequencies/wavelengths. (ZIP) [file pcbi.1003979.s021.zip › SuppData/WrinkleDistance_Measured/Agar09_1.txt]

YPD 0.9% Agar plate
Wrinkles (primary wavelength)
"distance(di)" is the measured distance between adjacent wrinkles.
All measured distances lie on the same circle, the diameter of which is "diameter(d)"

distance(di)(unit: mm)        diameter(d)(unit: mm)

0.428                          17.93
0.311                          17.93
0.233                          17.93
0.272                          17.93
0.272                          17.93
0.311                          17.93
0.350                          17.93
0.311                          17.93
0.311                          17.93
0.272                          17.93
0.194                          17.93
0.350                          17.93
0.272                          17.93
0.233                          17.93
0.389                          17.93
0.233                          17.93
0.466                          17.93
0.272                          17.93
0.350                          17.93
0.272                          17.93
0.428                          17.93
0.350                          18.75
0.272                          18.75
0.233                          18.75
0.194                          18.75
0.350                          18.75
0.350                          18.75
0.233                          18.75
0.233                          18.75
0.233                          18.75
0.311                          18.75
0.272                          18.75
0.272                          18.75
0.272                          18.75
0.233                          18.75
0.311                          18.75
0.466                          18.75
0.311                          18.75
0.350                          19.10
0.350                          19.10
0.311                          19.10
0.194                          19.10
0.233                          19.10
0.272                          19.10
0.233                          19.10
0.233                          19.10
0.233                          19.10
0.233                          19.10
0.466                          19.10
0.311                          19.10
0.389                          19.10
0.194                          19.10
0.272                          19.10
0.350                          19.10
0.194                          19.10
0.272                          19.10
0.428                          19.10
0.233                          19.10
0.350                          19.10
0.194                          19.10
0.311                          19.10
0.350                          20.74
0.272                          20.74
0.428                          20.74
0.272                          20.74
0.350                          20.74
0.350                          20.74
0.311                          20.74
0.505                          20.74
0.272                          20.74
0.35                           20.74
0.272                          20.74
0.272                          20.74
0.35                           20.74
0.194                          20.74
0.311                          20.74
0.350                          20.74
0.194                          20.74
0.272                          20.74
0.272                          20.74
0.311                          20.74
0.350                          20.74
0.350                          20.74
0.311                          20.74
0.233                          20.74
0.233                          20.74
0.350                          20.74
0.272                          21.56
0.350                          21.56                
0.194                          21.56
0.194                          21.56
0.272                          21.56
0.272                          21.56
0.389                          21.56
0.194                          21.56
0.428                          21.56
0.389                          21.56
0.428                          21.56
0.233                          21.56
0.311                          21.56
0.233                          21.56
0.194                          21.56
0.389                          21.09
0.233                          21.09
0.233                          21.09
0.311                          21.09
0.155                          21.09
0.194                          21.09
0.311                          21.09
0.194                          21.09
0.194                          21.09
0.233                          21.09
0.272                          21.09
0.272                          21.09
0.350                          21.09
0.233                          21.09
0.350                          21.09
0.311                          21.09
0.233                          21.45
0.233                          21.45
0.272                          21.45
0.311                          21.45
0.350                          21.45
0.233                          21.45
0.194                          21.45
0.350                          21.45
0.350                          21.45
0.272                          21.45
0.272                          21.45
0.311                          21.45
0.272                          21.45
0.350                          21.45
0.272                          21.45
0.272                          21.45
0.233                          21.45
0.233                          21.45
0.194                          21.68
0.389                          21.68
0.272                          21.68
0.428                          21.68
0.350                          21.68
0.194                          21.68
0.272                          21.68
0.350                          21.68
0.350                          21.68
0.350                          21.68
0.311                          21.68
0.350                          21.68
0.350                          21.68
0.272                          21.68
0.233                          21.68
0.233                          21.68
0.350                          21.68
0.194                          21.68
0.272                          21.68
0.272                          21.68
0.194                          21.68
0.233                          21.68
