# Supplementary material for: Two-Dimensionality of Yeast Colony Expansion Accompanied by Pattern Formation
Source: PLoS Comput Biol. 2014 Dec 11;10(12):e1003979. doi: 10.1371/journal.pcbi.1003979 (PMC4263361; doi:10.1371/journal.pcbi.1003979)
Supplement: S1 Dataset — This compressed file contains tab-delimited text data files and other documents in 5 subfolders: (i) Colony_Area&Irregularity contains colony area and irregularity values for various glucose and agar combinations (indicated by the file names, for example A15G05TBR1 means FLO11 colony in 1.5% agar and 0.5% glucose); (ii) PDEmodel_python contains the files for numerically solving the PDE model of colony expansion; (iii) WrinkleDistance_Detected contains tab-delimited data of colony surface patterns detected using FFT; (iv) WrinkleDistance_Measured contains tab-delimited data of inter-wrinkle distances (human measurement); (v) FFT contains an example for image segmentation followed by Fast Fourier Transformation to extract significant frequencies/wavelengths. (ZIP) [file pcbi.1003979.s021.zip › SuppData/WrinkleDistance_Measured/Agar09_2.txt]

YPD 0.9% Agar plate
Spokes (secondary wavelength)
"distance(di)" is the measured distance between adjacent spokes.
All measured distances lie on the same circle, the diameter of which is "diameter(d)"

distance(di)(unit: mm)      diameter(d)(unit: mm)

1.46                        17.93
1.82                        17.93
0.94                        17.93
1.93                        17.93
0.88                        17.93
1.35                        17.93
1.29                        17.93
1.64                        17.93
1.64                        17.93
1.88                        17.93
1.58                        17.93
1.05                        17.93
0.94                        17.93
1.46                        18.75
1                           18.75
1.7                         18.75
2.05                        18.75
1.23                        18.75
1.05                        18.75
1.23                        18.75
1.41                        18.75
1.64                        19.1
1.23                        19.1
0.94                        19.1
1.29                        19.1
1.64                        19.1
1.64                        19.1
1.52                        19.1
1.29                        19.1
1.17                        19.1
0.82                        19.1
0.70                        19.1
0.76                        19.1
1.05                        19.1
1.58                        19.1
1.29                        19.1
1.11                        20.74
1.05                        20.74
1.64                        20.74
0.88                        20.74
0.82                        20.74
1.64                        20.74
0.64                        20.74
1.35                        20.74
1.11                        20.74
1.23                        20.74
1.46                        21.56
1.52                        21.56
1.35                        21.56
1.41                        21.56
1                           21.56
0.82                        21.56
1.17                        21.56
1.05                        21.56
1.17                        21.56
1.29                        21.56
1.29                        21.56
1.52                        21.56
1.11                        21.09 
1.29                        21.09 
0.59                        21.09 
1.23                        21.09 
1                           21.09 
0.76                        21.09 
1.35                        21.09 
1.23                        21.09 
1.52                        21.45 
1.88                        21.45 
2.23                        21.45 
1.58                        21.45 
1.88                        21.45 
1.88                        21.45 
1.52                        21.45 
1.76                        21.68
1.29                        21.68
2.23                        21.68
1.29                        21.68
1.76                        21.68
1.52                        21.68
1.52                        21.68
