# Supplementary material for: Two-Dimensionality of Yeast Colony Expansion Accompanied by Pattern Formation
Source: PLoS Comput Biol. 2014 Dec 11;10(12):e1003979. doi: 10.1371/journal.pcbi.1003979 (PMC4263361; doi:10.1371/journal.pcbi.1003979)
Supplement: S1 Dataset — This compressed file contains tab-delimited text data files and other documents in 5 subfolders: (i) Colony_Area&Irregularity contains colony area and irregularity values for various glucose and agar combinations (indicated by the file names, for example A15G05TBR1 means FLO11 colony in 1.5% agar and 0.5% glucose); (ii) PDEmodel_python contains the files for numerically solving the PDE model of colony expansion; (iii) WrinkleDistance_Detected contains tab-delimited data of colony surface patterns detected using FFT; (iv) WrinkleDistance_Measured contains tab-delimited data of inter-wrinkle distances (human measurement); (v) FFT contains an example for image segmentation followed by Fast Fourier Transformation to extract significant frequencies/wavelengths. (ZIP) [file pcbi.1003979.s021.zip › SuppData/WrinkleDistance_Measured/Agar15_1.txt]

YPD 1.5% Agar plate
Wrinkles (primary wavelength)
"distance(di)" is the measured distance between adjacent wrinkles.
All measured distances lie on the same circle, the diameter of which is "diameter(d)"

distance(di)(unit: mm)             diameter(d)(unit: mm)

0.346                                       13.22
0.269                                       13.22
0.269                                       13.22
0.269                                       13.22
0.423                                       13.22
0.231                                       13.22
0.346                                       13.22
0.462                                       13.22
0.308                                       13.22
0.346                                       13.22
0.462                                       13.22
0.231                                       13.22
0.308                                       13.22
0.385                                       13.22
0.346                                       13.22
0.346                                       13.99
0.385                                       13.99
0.231                                       13.99
0.308                                       13.99
0.192                                       13.99
0.231                                       13.99
0.269                                       13.99
0.346                                       13.99
0.346                                       13.99
0.308                                       13.99
0.423                                       13.99
0.346                                       13.99
0.269                                       13.99
0.385                                       13.99
0.385                                       13.99
0.346                                       13.99
0.269                                       13.99
0.269                                       13.99
0.346                                       13.99
0.385                                       13.99
0.385                                       13.99
0.269                                       13.99
0.192                                       13.99
0.269                                       13.99
0.308                                       13.99
0.308                                       14.3
0.346                                       14.3
0.231                                       14.3
0.385                                       14.3
0.269                                       14.3
0.385                                       14.3
0.385                                       14.3
0.269                                       14.3
0.462                                       14.3
0.346                                       14.3
0.231                                       14.3
0.269                                       14.3
0.192                                       14.3
0.269                                       14.3
0.308                                       14.3
0.269                                       14.3
0.346                                       14.3
0.423                                       14.3
0.192                                       14.3
0.269                                       14.3
0.346                                       16.08
0.385                                       16.08
0.269                                       16.08
0.269                                       16.08
0.269                                       16.08
0.308                                       16.08
0.346                                       16.08
0.346                                       16.08
0.269                                       16.08
0.385                                       16.08
0.346                                       16.08
0.346                                       16.08
0.269                                       16.08
0.308                                       16.08
0.308                                       16.08
0.192                                       16.08
0.269                                       16.08
0.269                                      16.86
0.308                                      16.86
0.192                                      16.86
0.308                                      16.86
0.192                                      16.86
0.269                                      16.86
0.231                                      16.86
0.385                                      16.86
0.346                                      16.86
0.308                                      16.86
0.154                                      16.86
0.346                                      16.86
0.308                                      16.86
0.231                                      16.86
0.231                                      16.86
0.308                                      16.86
0.308                                      16.86
0.231                                      16.86
0.269                                      16.86
0.346                                      16.86
0.231                                      17.16
0.346                                      17.16
0.308                                      17.16
0.423                                      17.16
0.346                                      17.16
0.269                                      17.16
0.346                                      17.16
0.269                                      17.16
0.385                                      17.16
0.269                                      17.16
0.346                                      17.16
0.269                                      17.16
0.231                                      17.16
0.231                                      17.16
0.346                                      17.16
0.269                                      17.16
0.346                                      17.16
0.346                                      17.16
0.192                                      17.16
0.346                                      17.16
0.346                                      17.16
0.269                                      17.16
0.308                                      17.16
0.231                                      17.16
0.231                                      17.16
0.346                                      17.16
0.269                                      17.16
0.308                                      17.16
0.308                                      17.16
0.269                                      17.16
0.269                                      17.16
0.308                                      17.16
0.269                                      17.16
0.346                                      17.16
0.269                                      17.16
0.192                                      17.01
0.269                                      17.01
0.346                                      17.01
0.231                                      17.01
0.308                                      17.01
0.269                                      17.01
0.192                                      17.01
0.308                                      17.01
0.192                                      17.01
0.154                                      17.01
0.231                                      17.01
0.231                                      17.01
0.269                                      17.01
0.346                                      17.01
0.384                                      17.01
0.269                                      17.01
0.346                                      17.01
0.269                                      17.01
0.346                                      17.01
0.231                                      17.01
0.385                                      16.93
0.231                                      16.93
0.385                                      16.93
0.269                                      16.93
0.269                                      16.93
0.231                                      16.93
0.346                                      16.93
0.269                                      16.93
0.308                                      16.93
0.308                                      16.93
0.231                                      16.93
0.385                                      16.93
0.269                                      16.93
0.269                                      16.93
0.192                                      16.93
0.231                                      16.93
0.269                                      16.93
