# Supplementary material for: Two-Dimensionality of Yeast Colony Expansion Accompanied by Pattern Formation
Source: PLoS Comput Biol. 2014 Dec 11;10(12):e1003979. doi: 10.1371/journal.pcbi.1003979 (PMC4263361; doi:10.1371/journal.pcbi.1003979)
Supplement: S1 Dataset — This compressed file contains tab-delimited text data files and other documents in 5 subfolders: (i) Colony_Area&Irregularity contains colony area and irregularity values for various glucose and agar combinations (indicated by the file names, for example A15G05TBR1 means FLO11 colony in 1.5% agar and 0.5% glucose); (ii) PDEmodel_python contains the files for numerically solving the PDE model of colony expansion; (iii) WrinkleDistance_Detected contains tab-delimited data of colony surface patterns detected using FFT; (iv) WrinkleDistance_Measured contains tab-delimited data of inter-wrinkle distances (human measurement); (v) FFT contains an example for image segmentation followed by Fast Fourier Transformation to extract significant frequencies/wavelengths. (ZIP) [file pcbi.1003979.s021.zip › SuppData/WrinkleDistance_Measured/Agar15_2.txt]

YPD 1.5% Agar plate
Spokes (secondary wavelength)
"distance(di)" is the measured distance between adjacent spokes.
All measured distances lie on the same circle, the diameter of which is "diameter(d)"


distance(di)(unit: mm)     diameter(d)(unit: mm)

0.64                        13.22
0.81                        13.22
0.87                        13.22
0.93                        13.22
1.05                        13.22
1.34                        13.22
0.81                        13.22
0.93                        13.99
1.51                        13.99
1.45                        13.99
0.81                        13.99
0.99                        13.99
1.40                        13.99
1.16                        13.99
1.28                        13.99
1.51                        13.99
1.98                        13.99
1.34                        14.3
0.81                        14.3
0.76                        14.3
0.87                        14.3
1.28                        14.3
1.4                         14.3
0.87                        14.3
1.05                        14.3
1.16                        14.3
1.22                        14.3
1.34                        14.3
1.74                        14.3
1.57                        14.3
1.05                        14.3
1.34                        16.08
1.45                        16.08
1.28                        16.08
1.22                        16.08
0.81                        16.08
1.22                        16.08
0.99                        16.08
0.87                        16.08
0.93                        16.08
1.1                         16.08
1.28                        16.08
0.93                        16.08
1.1                         16.08
1.1                         16.86
0.99                        16.86
1.34                        16.86
1.1                         16.86
1.22                        16.86
1.22                        16.86
1.1                         16.86
0.99                        16.86
1.28                        16.86
1.34                        16.86
1.16                        16.86
1.28                        17.16
0.87                        17.16
0.87                        17.16
0.64                        17.16
0.87                        17.16
0.93                        17.16
1.05                        17.16
0.76                        17.16
0.64                        17.16
0.64                        17.16
0.76                        17.16
0.76                        17.16
0.93                        17.16
0.87                        17.16
1.34                        17.16
0.93                        17.16
0.99                        17.16
1.1                         17.16
1.16                        17.16
0.99                        17.01
0.99                        17.01
1.05                        17.01
1.34                        17.01
1.16                        17.01
0.81                        17.01
0.93                        17.01
0.93                        17.01
1.4                         16.93
1.34                        16.93
1.51                        16.93
1.22                        16.93
1.28                        16.93
