# Supplementary material for: Two-Dimensionality of Yeast Colony Expansion Accompanied by Pattern Formation
Source: PLoS Comput Biol. 2014 Dec 11;10(12):e1003979. doi: 10.1371/journal.pcbi.1003979 (PMC4263361; doi:10.1371/journal.pcbi.1003979)
Supplement: S1 Dataset — This compressed file contains tab-delimited text data files and other documents in 5 subfolders: (i) Colony_Area&Irregularity contains colony area and irregularity values for various glucose and agar combinations (indicated by the file names, for example A15G05TBR1 means FLO11 colony in 1.5% agar and 0.5% glucose); (ii) PDEmodel_python contains the files for numerically solving the PDE model of colony expansion; (iii) WrinkleDistance_Detected contains tab-delimited data of colony surface patterns detected using FFT; (iv) WrinkleDistance_Measured contains tab-delimited data of inter-wrinkle distances (human measurement); (v) FFT contains an example for image segmentation followed by Fast Fourier Transformation to extract significant frequencies/wavelengths. (ZIP) [file pcbi.1003979.s021.zip › SuppData/WrinkleDistance_Measured/Agar30_1.txt]

YPD 3.0% Agar plate
Wrinkles (primary wavelength)
"distance(di)" is the measured distance between adjacent wrinkles.
All measured distances lie on the same circle, the diameter of which is "diameter(d)"

distance(di)(unit: mm)             diameter(d)(unit: mm)

0.316                                 12.34
0.237                                 12.34
0.237                                 12.34
0.276                                 12.34
0.237                                 12.34
0.197                                 12.34
0.237                                 12.34
0.237                                 12.34
0.197                                 12.34
0.276                                 12.34
0.237                                 12.34
0.237                                 12.34
0.316                                 12.34
0.197                                 12.34
0.237                                 12.27
0.237                                 12.27
0.237                                 12.27
0.237                                 12.27
0.276                                 12.27
0.316                                 12.27
0.197                                 12.27
0.316                                 12.27
0.197                                 12.27
0.158                                 12.27
0.197                                 12.27
0.197                                 12.27
0.236                                 12.66
0.295                                 12.66
0.314                                 12.66
0.236                                 12.66
0.353                                 12.66
0.236                                 12.66
0.216                                 12.66
0.177                                 12.66
0.255                                 12.66
0.314                                 12.66
0.216                                 12.66
0.255                                 12.66
0.216                                 12.66
0.196                                 12.66
0.255                                 12.66
0.236                                 12.66
0.177                                 12.66
0.216                                 14.61
0.275                                 14.61
0.236                                 14.61
0.157                                 14.61
0.236                                 14.61
0.177                                 14.61
0.196                                 14.61
0.255                                 14.61
0.236                                 14.61
0.275                                 14.61
0.196                                 14.61
0.255                                 14.61
0.255                                 14.61
0.255                                 14.61
0.216                                 14.61
0.177                                 14.61
0.216                                 14.61
0.177                                 15
0.255                                 15
0.275                                 15
0.177                                 15
0.196                                 15
0.295                                 15
0.216                                 15
0.275                                 15
0.216                                 15
0.216                                 15
0.177                                 15
0.236                                 15
0.157                                 15
0.196                                 15
0.137                                 15
0.236                                 15
0.216                                 15
0.255                                 15
0.236                                 15
0.275                                 15
0.236                                 14.3
0.177                                 14.3
0.196                                 14.3
0.275                                 14.3
0.275                                 14.3
0.255                                 14.3
0.216                                 14.3
0.216                                 14.3
0.216                                 14.3
0.255                                 14.3
0.255                                 14.3
0.275                                 14.3
0.275                                 14.3
0.295                                 14.45
0.177                                 14.45
0.255                                 14.45
0.177                                 14.45
0.216                                 14.45
0.275                                 14.45
0.177                                 14.45
0.216                                 14.45
0.255                                 14.45
0.314                                 14.45
0.275                                 14.45
0.334                                 14.45
0.216                                 14.45
