# Supplementary material for: Two-Dimensionality of Yeast Colony Expansion Accompanied by Pattern Formation
Source: PLoS Comput Biol. 2014 Dec 11;10(12):e1003979. doi: 10.1371/journal.pcbi.1003979 (PMC4263361; doi:10.1371/journal.pcbi.1003979)
Supplement: S1 Dataset — This compressed file contains tab-delimited text data files and other documents in 5 subfolders: (i) Colony_Area&Irregularity contains colony area and irregularity values for various glucose and agar combinations (indicated by the file names, for example A15G05TBR1 means FLO11 colony in 1.5% agar and 0.5% glucose); (ii) PDEmodel_python contains the files for numerically solving the PDE model of colony expansion; (iii) WrinkleDistance_Detected contains tab-delimited data of colony surface patterns detected using FFT; (iv) WrinkleDistance_Measured contains tab-delimited data of inter-wrinkle distances (human measurement); (v) FFT contains an example for image segmentation followed by Fast Fourier Transformation to extract significant frequencies/wavelengths. (ZIP) [file pcbi.1003979.s021.zip › SuppData/WrinkleDistance_Measured/Agar30_2.txt]

YPD 3.0% Agar plate
Spokes (secondary wavelength)
"distance(di)" is the measured distance between adjacent spokes.
All measured distances lie on the same circle, the diameter of which is "diameter(d)"


distance(di)(unit: mm)     diameter(d)(unit: mm)

0.58                        12.34
0.7                         12.34
0.93                        12.34
1.05                        12.34
0.81                        12.34
0.87                        12.34
0.87                        12.34
0.76                        12.27
0.7                         12.27
0.64                        12.27
0.81                        12.27
0.87                        12.27
0.93                        12.27
0.93                        12.27
0.7                         12.66
0.52                        12.66
0.76                        12.66
0.64                        12.66
0.58                        12.66
0.58                        12.66
0.64                        12.66
0.58                        12.66
0.7                         12.66
0.76                        12.66
0.87                        12.66
0.93                        12.66
0.81                        12.66
1.45                        14.61
0.76                        14.61
0.64                        14.61
0.81                        14.61
0.7                         14.61
0.7                         14.61
0.7                         14.61
0.52                        14.61
0.93                        14.61
0.64                        14.61
0.99                        14.61
0.87                        14.61
0.81                        14.61
0.47                        14.61
0.64                        14.61
0.76                        14.61
0.76                        15
0.87                        15
0.99                        15
0.87                        15
0.99                        15
0.99                        15                       
0.7                         14.3
0.64                        14.3
0.7                         14.3
0.52                        14.3
0.52                        14.3
0.64                        14.3
0.58                        14.3
0.41                        14.3
0.52                        14.3
0.58                        14.3
0.64                        14.3
0.64                        14.3
0.75                        14.3
0.52                        14.3
0.47                        14.45
0.7                         14.45
0.81                        14.45
0.76                        14.45
0.58                        14.45
0.64                        14.45
0.64                        14.45
0.58                        14.45
0.7                         14.45
0.64                        14.45
