# Supplementary material for: Two-Dimensionality of Yeast Colony Expansion Accompanied by Pattern Formation
Source: PLoS Comput Biol. 2014 Dec 11;10(12):e1003979. doi: 10.1371/journal.pcbi.1003979 (PMC4263361; doi:10.1371/journal.pcbi.1003979)
Supplement: S1 Dataset — This compressed file contains tab-delimited text data files and other documents in 5 subfolders: (i) Colony_Area&Irregularity contains colony area and irregularity values for various glucose and agar combinations (indicated by the file names, for example A15G05TBR1 means FLO11 colony in 1.5% agar and 0.5% glucose); (ii) PDEmodel_python contains the files for numerically solving the PDE model of colony expansion; (iii) WrinkleDistance_Detected contains tab-delimited data of colony surface patterns detected using FFT; (iv) WrinkleDistance_Measured contains tab-delimited data of inter-wrinkle distances (human measurement); (v) FFT contains an example for image segmentation followed by Fast Fourier Transformation to extract significant frequencies/wavelengths. (ZIP) [file pcbi.1003979.s021.zip › SuppData/WrinkleDistance_Measured/Agar60_2.txt]

YPD 6.0% Agar plate
Spokes (secondary wavelength)
"distance(di)" is the measured distance between adjacent spokes.
All measured distances lie on the same circle, the diameter of which is "diameter(d)"

distance(di)(unit: mm)     diameter(d)(unit: mm)

0.53                        10.07
0.41                        10.07
0.64                        10.07
0.35                        10.07
0.53                        10.07
0.47                        10.07
0.70                        10.07
0.64                        10.07
0.70                        9.22
0.76                        9.22
0.7                         9.22
0.47                        9.22
0.64                        9.22
0.64                        9.22
0.52                        9.22
0.41                        9.22
0.64                        9.22
0.64                        9.22
0.41                        9.22
0.59                        9.22
0.70                        10.7
0.82                        10.7
0.64                        10.7
0.64                        10.7
0.64                        10.7
0.47                        10.7
0.53                        10.7
0.64                        10.7
0.47                        10.7
0.53                        10.7
0.64                        10.7
0.76                        10.7
0.35                        9.92
0.53                        9.92
0.59                        9.92
0.47                        9.92
0.64                        9.92
0.41                        9.92
0.53                        9.92
0.53                        9.92
0.59                        9.92
0.59                        9.92
