# Supplementary material for: Two-Dimensionality of Yeast Colony Expansion Accompanied by Pattern Formation
Source: PLoS Comput Biol. 2014 Dec 11;10(12):e1003979. doi: 10.1371/journal.pcbi.1003979 (PMC4263361; doi:10.1371/journal.pcbi.1003979)
Supplement: S1 Dataset — This compressed file contains tab-delimited text data files and other documents in 5 subfolders: (i) Colony_Area&Irregularity contains colony area and irregularity values for various glucose and agar combinations (indicated by the file names, for example A15G05TBR1 means FLO11 colony in 1.5% agar and 0.5% glucose); (ii) PDEmodel_python contains the files for numerically solving the PDE model of colony expansion; (iii) WrinkleDistance_Detected contains tab-delimited data of colony surface patterns detected using FFT; (iv) WrinkleDistance_Measured contains tab-delimited data of inter-wrinkle distances (human measurement); (v) FFT contains an example for image segmentation followed by Fast Fourier Transformation to extract significant frequencies/wavelengths. (ZIP) [file pcbi.1003979.s021.zip › SuppData/WrinkleDistance_Measured/Wave1st.txt]

	
YPD plate
Wrinkles (primary wavelength)
Std Wavelength is the standard deviation of the wavelength for each agar condition.
Units are all in micrometer.


             Average Wavelength          Std Wavelength

Agar 0.3%       414.373390                 110.341290
Agar 0.6%       303.593931	                 66.686768
Agar 0.9%       291.980566	                 70.058761
Agar 1.5%       298.382324	                 63.525299
Agar 3.0%       235.588607	                 43.374126
Agar 6.0%       280.923516	                 53.853511
